# Supplementary material for: Deciphering the Diversity of Mental Models in Neurodevelopmental Disorders: Knowledge Graph Representation of Public Data Using Natural Language Processing
Source: J Med Internet Res. 2022 Aug 5;24(8):e39888. doi: 10.2196/39888 (PMC9391978; doi:10.2196/39888)
Supplement: Multimedia Appendix 2 [file jmir_v24i8e39888_app2.xlsx]

## Sheet: ADHD_related_concepts_in_forum
concept	UMLS_semanticType	semantic_relatedness_score
Attention deficit hyperactivity disorder	Mental or Behavioral Dysfunction	1
Attention	Mental Process	0.998905
Prescribed	Health Care Activity	0.752441
Psychiatrist	Professional or Occupational Group	0.731422
Experience	Mental Process	0.731375
Physicians	Professional or Occupational Group	0.718393
Diagnosis	Diagnostic Procedure	0.708628
Procrastination	Mental Process	0.697026
Motivation	Mental Process	0.692659
Executive dysfunction	Mental or Behavioral Dysfunction	0.686725
Psychiatric problem	Mental or Behavioral Dysfunction	0.680488
Prescription procedure	Health Care Activity	0.676244
Practice Experience	Mental Process	0.672426
Advice	Health Care Activity	0.661986
Anxiety	Mental or Behavioral Dysfunction	0.649904
forgetting	Mental or Behavioral Dysfunction	0.643257
General Practitioners	Professional or Occupational Group	0.639913
Fatigue	Sign or Symptom	0.627713
Forgetful	Sign or Symptom	0.62688
Hyperactive behavior	Mental or Behavioral Dysfunction	0.614145
Mental concentration	Mental Process	0.605361
Vitality	Finding	0.603866
Inattention	Mental or Behavioral Dysfunction	0.592954
Symptoms	Sign or Symptom	0.5905
Problem	Finding	0.590423
Exhaustion	Sign or Symptom	0.587813
Mental Depression	Mental or Behavioral Dysfunction	0.581057
Undiagnosed	Finding	0.579599
Fidgeting	Finding	0.573624
Time Management	Occupational Activity	0.554508
Distraction training	Therapeutic or Preventive Procedure	0.553898
Executive Function	Mental Process	0.552432
Medication Prescriber	Professional or Occupational Group	0.550417
Coping Behavior	Individual Behavior	0.546092	0.546092
Physical Examination	Health Care Activity	0.546001
Adult	Age Group	0.544881
Mood psychological function	Mental Process	0.542544
Work	Occupational Activity	0.536935
Feeling relief	Finding	0.53594
Exercise	Daily or Recreational Activity	0.531224
Telemedicine	Health Care Activity	0.530219
Nervousness	Sign or Symptom	0.525775
mental health	Mental Process	0.522134
Sleeplessness	Sign or Symptom	0.52179
Headache	Sign or Symptom	0.514108
Asleep	Finding	0.51396
Behaviorial Habits	Individual Behavior	0.513087	0.513087
Feeling calm	Mental Process	0.511063
Medical Examination	Health Care Activity	0.509927
Drowsiness	Finding	0.507372
Racing thoughts	Mental or Behavioral Dysfunction	0.501079
Auditory Perception	Mental Process	0.499535
Physicians Family	Professional or Occupational Group	0.498663
Irritable Mood	Finding	0.497049
Primary Care Doctor	Professional or Occupational Group	0.49618
Thinking function	Mental Process	0.492254
Laundry	Daily or Recreational Activity	0.491809
Jittery	Mental Process	0.490838
Patient referral	Health Care Activity	0.48583
Depressed mood	Mental or Behavioral Dysfunction	0.483622
Homework	Educational Activity	0.479515
Nausea	Sign or Symptom	0.476697
Cleans drug injection equipment finding	Finding	0.475775
Improved	Finding	0.475369
Agitation	Sign or Symptom	0.474844
Impulsive Behavior	Mental or Behavioral Dysfunction	0.474468
Does suck	Finding	0.474423
Reading activity	Daily or Recreational Activity	0.474247
Cleaning activity	Activity	0.470592
therapist	Professional or Occupational Group	0.468815
Pharmacist	Professional or Occupational Group	0.468371
Patients	Patient or Disabled Group	0.467873
Health Care	Health Care Activity	0.465021
Excitation	Activity	0.464232
Patient Discharge	Health Care Activity	0.463805
Frustration	Mental Process	0.462016
Generalized Anxiety Disorder	Mental or Behavioral Dysfunction	0.459193
Meal occasion for eating	Daily or Recreational Activity	0.458738
feeling restless	Sign or Symptom	0.45232
Hospital specialist	Professional or Occupational Group	0.452107
Normal blood pressure	Finding	0.451538
Negative	Finding	0.450326
Day Dreams	Mental Process	0.449154
Hobbies	Daily or Recreational Activity	0.447976
Sitting position	Finding	0.444692
Primary Health Care	Health Care Activity	0.444423
Drug seeking behavior	Finding	0.444194
Stress	Finding	0.443741
Task	Occupational Activity	0.442651
Signs and Symptoms	Sign or Symptom	0.440076
Drug Tolerance	Finding	0.438493
Assessed	Activity	0.437252
Mood swings	Mental or Behavioral Dysfunction	0.43527
Worried	Finding	0.433835
Awake	Finding	0.433162
Private prescription situation	Health Care Activity	0.432768
Actual Negative Coping	Finding	0.432426
laziness	Sign or Symptom	0.432011
Success	Social Behavior	0.42954
Puncture wound	Injury or Poisoning	0.428846
Strategy	Mental Process	0.428814
Psychologist	Professional or Occupational Group	0.428455
Blurred vision	Finding	0.428313
Cachexia	Sign or Symptom	0.42819
Tapering - action	Health Care Activity	0.427846
Misdiagnosis	Finding	0.427644
Therapeutic procedure	Therapeutic or Preventive Procedure	0.425819
Did not receive therapy or drug for	Finding	0.425069
Severe severity modifier	Finding	0.423509
Breakfast	Daily or Recreational Activity	0.422545
Acute alcoholic intoxication	Mental or Behavioral Dysfunction	0.421152
Positive	Finding	0.420785
Hunger	Sign or Symptom	0.42032
Xerostomia	Finding	0.418592
Cognitive Therapy	Therapeutic or Preventive Procedure	0.417015
professional occupation status	Professional or Occupational Group	0.415428
Falls	Finding	0.414206
Mental Recall	Mental Process	0.414135
Feeling hopeless	Mental Process	0.413211
Social stigmata	Finding	0.412839
Difficult qualifier value	Finding	0.411919
Uncertainty	Finding	0.411643
Concentrate activity	Activity	0.409076
Typing Classification	Health Care Activity	0.408758
Telehealth service	Health Care Activity	0.40829
Fasting	Finding	0.40787
Memory Short-Term	Mental Process	0.407385
Thermal Decomposition of Device	Finding	0.406783
Lunch	Daily or Recreational Activity	0.40666
authorization	Social Behavior	0.406338
Cooking activity	Daily or Recreational Activity	0.405945
RESTING HEART RATE	Finding	0.405669
Panic Attacks	Mental or Behavioral Dysfunction	0.405212
Hemorrhoids	Disease or Syndrome	0.404564
Palpitations	Finding	0.403493
Consultation	Health Care Activity	0.403145
Binge eating disorder	Mental or Behavioral Dysfunction	0.402632
Electrocardiogram	Diagnostic Procedure	0.402627
Stimulation procedure	Therapeutic or Preventive Procedure	0.400115
Health Insurance	Health Care Activity	0.399657
Memory	Mental Process	0.399397
Hormonal Contraception	Therapeutic or Preventive Procedure	0.399282
Panic	Finding	0.398972
Evaluation	Health Care Activity	0.398044
Volition	Mental Process	0.397116
Notifications procedure	Health Care Activity	0.396909
Follow-up status	Finding	0.396885
Mentally Ill Persons	Patient or Disabled Group	0.393499
Next appointment	Finding	0.393418
Symptom aggravating factors	Finding	0.393409
Feelings	Mental Process	0.392343
Weight decreased	Finding	0.391728
Nurses	Professional or Occupational Group	0.391336
study habits	Individual Behavior	0.391092	0.391092
Tremor	Sign or Symptom	0.390523
Premenstrual Dysphoric Disorder	Mental or Behavioral Dysfunction	0.390056
Shopping activity	Daily or Recreational Activity	0.387483
Dizziness	Sign or Symptom	0.387254
Sluggishness	Sign or Symptom	0.386928
Running physical activity	Daily or Recreational Activity	0.385529
Dreams	Mental Process	0.384481
Health Care Systems	Health Care Related Organization	0.382217
Checking action	Activity	0.379831
Decision	Mental Process	0.378717
Change of medication	Therapeutic or Preventive Procedure	0.378602
Physical and emotional exhaustion state	Finding	0.377905
Health Personnel	Professional or Occupational Group	0.377816
Emotional Regulation	Mental Process	0.377812
Anorexia	Disease or Syndrome	0.377128
Sharing Social Behavior	Social Behavior	0.375293
Visit	Behavior	0.375074
Writing occupation or discipline	Occupation or Discipline	0.374439
Receptionist	Professional or Occupational Group	0.372426
Jumping	Daily or Recreational Activity	0.371055
meditation	Mental Process	0.370162
Depressive episode unspecified	Mental or Behavioral Dysfunction	0.369636
Bulimia	Mental or Behavioral Dysfunction	0.369045
Medication commenced	Finding	0.367976
Oversleeps	Sign or Symptom	0.367048
Rest	Daily or Recreational Activity	0.365307
Perception	Mental Process	0.364659
Suspicion	Mental Process	0.363728
Primary Care Physicians	Professional or Occupational Group	0.363423
First line treatment	Therapeutic or Preventive Procedure	0.363121
Hate	Mental Process	0.362882
Guilt	Mental Process	0.36243
Illness finding	Sign or Symptom	0.36229
Attack behavior	Social Behavior	0.361431
Shame	Mental Process	0.361256
Migraine Disorders	Disease or Syndrome	0.361156
Review of medication	Health Care Activity	0.360784
Mild anxiety	Finding	0.360558
Forgetfullness	Finding	0.359845
Tooth Wear	Injury or Poisoning	0.358924
Responsibility	Individual Behavior	0.357023	0.357023
Cluttering	Sign or Symptom	0.356982
Heterosexuality	Social Behavior	0.356595
Happiness	Mental Process	0.356349
Mining	Occupational Activity	0.356125
Dinner	Daily or Recreational Activity	0.355847
blank	Finding	0.355754
Alcohol consumption	Individual Behavior	0.355347	0.355347
Medication Management	Health Care Activity	0.354656
Obsessive-Compulsive Personality	Mental or Behavioral Dysfunction	0.354604
Chest tightness	Sign or Symptom	0.354467
Meetings	Activity	0.353858
Toothbrushing	Therapeutic or Preventive Procedure	0.353775
Secondary Immunization	Therapeutic or Preventive Procedure	0.352718
care activity	Activity	0.352404
Ultrasonography	Diagnostic Procedure	0.352119
Under-stimulation	Finding	0.351881
New Diagnosis Procedure	Diagnostic Procedure	0.351049
Seasonal Affective Disorder	Mental or Behavioral Dysfunction	0.350567
Purchase	Activity	0.350441
Very Energetic	Finding	0.350059
Physiatrists	Professional or Occupational Group	0.349761
Fill	Activity	0.34768
Syndrome	Disease or Syndrome	0.347641
nurse practitioner	Professional or Occupational Group	0.346985
Boredom	Mental Process	0.346336
Life Style	Social Behavior	0.346276
Lethargy	Sign or Symptom	0.345771
Tachycardia	Finding	0.345007
Paralysed	Finding	0.34413
Worse	Finding	0.343834
Chief complaint finding	Finding	0.343443
Perfectionism	Finding	0.342944
Talkativeness	Mental or Behavioral Dysfunction	0.342377
Mental Suffering	Mental or Behavioral Dysfunction	0.340613
Performance	Individual Behavior	0.340187	0.340187
Blindness	Disease or Syndrome	0.340116
Irritation finding	Finding	0.339774
Drowning	Injury or Poisoning	0.339519
Does skip	Finding	0.339213
Tic disorder	Mental or Behavioral Dysfunction	0.339006
Stopped work	Finding	0.33884
Pain	Sign or Symptom	0.338425
Nightmares	Sign or Symptom	0.338386
Self-care interventions	Daily or Recreational Activity	0.337958
Screening for cancer	Diagnostic Procedure	0.337653
Sluggish	Finding	0.337461
Health Services Accessibility	Finding	0.336862
Placebos	Therapeutic or Preventive Procedure	0.336841
Keratoconjunctivitis Sicca	Disease or Syndrome	0.33662
Stop Instruction Imperative	Activity	0.336254
groggy	Finding	0.335743
Comorbidity	Finding	0.334238
Diet Healthy	Finding	0.334038
Cardiologists	Professional or Occupational Group	0.333725
Quality of sleep	Finding	0.332783
Major Depressive Disorder	Mental or Behavioral Dysfunction	0.332588
Premenstrual syndrome	Disease or Syndrome	0.332336
Abstract thinking ability	Mental Process	0.332175
Psyche structure	Mental Process	0.331888
Clean home	Finding	0.331739
Catch - Finding of sensory dimension of pain	Sign or Symptom	0.331418
Courage	Mental Process	0.331238
Manic	Mental or Behavioral Dysfunction	0.330516
Has difficulty doing qualifier value	Finding	0.33041
Education Nursing Diploma Programs	Educational Activity	0.33011
Quarantine	Therapeutic or Preventive Procedure	0.329925
professional school	Organization	0.329502
Dry cough	Sign or Symptom	0.328802
Food Habits	Individual Behavior	0.327705	0.327705
1/3 meter distance vision finding	Finding	0.327652
Walking activity	Daily or Recreational Activity	0.327539
Chills	Sign or Symptom	0.327064
Moderately good	Finding	0.326851
Weaning	Finding	0.326575
Physical wandering	Individual Behavior	0.325984	0.325984
Craving	Individual Behavior	0.32539	0.32539
Social Anxiety	Mental or Behavioral Dysfunction	0.324459
Households	Family Group	0.324356
Hyperphagia	Finding	0.324348
Counseling	Health Care Activity	0.323468
Burn injury	Injury or Poisoning	0.323328
Restless Legs Syndrome	Disease or Syndrome	0.322811
energy level	Finding	0.322515
Private doctor	Professional or Occupational Group	0.322472
faking	Individual Behavior	0.321756	0.321756
Butting	Mental or Behavioral Dysfunction	0.321704
Viral Load result	Finding	0.321108
Chore	Daily or Recreational Activity	0.320844
Rumination Disorders	Mental or Behavioral Dysfunction	0.320127
Evaluation procedure	Health Care Activity	0.320047
Mental health care	Health Care Activity	0.319739
Maternity	Social Behavior	0.319434
Impulse technique	Therapeutic or Preventive Procedure	0.319065
Feeling tired	Finding	0.318844
Processing action	Activity	0.318815
Impulsive character finding	Mental or Behavioral Dysfunction	0.318181
Staring	Disease or Syndrome	0.317919
Premedication	Therapeutic or Preventive Procedure	0.317349
mental exhaustion	Sign or Symptom	0.316834
counselor	Finding	0.316372
Discipline	Health Care Activity	0.316277
Honest	Individual Behavior	0.316158	0.316158
tracker	Professional or Occupational Group	0.315351
Disease	Disease or Syndrome	0.314242
feeling dizzy	Sign or Symptom	0.313837
Snacking	Individual Behavior	0.313623	0.313623
History	Occupation or Discipline	0.313453
encouragement	Social Behavior	0.312562
Neuropsychological Tests	Diagnostic Procedure	0.312491
prescription refill	Therapeutic or Preventive Procedure	0.3124
Gray Platelet Syndrome	Disease or Syndrome	0.312288
Self Confidence	Mental Process	0.312269
cold turkey	Therapeutic or Preventive Procedure	0.31223
Eating Disorders	Mental or Behavioral Dysfunction	0.312216
Edit	Occupational Activity	0.312133
Poor Performance Status	Finding	0.311978
Narcolepsy	Disease or Syndrome	0.311649
Sorting Cognition	Mental Process	0.311164
Mild Adverse Event	Finding	0.310851
Art therapist	Professional or Occupational Group	0.310127
Euphoric mood	Mental Process	0.309874
Sleep behavior finding	Finding	0.30929
Services	Occupational Activity	0.308862
Activities	Activity	0.308846
Automobile Driving	Daily or Recreational Activity	0.308218
Employment Termination	Finding	0.307985
Controls impulses	Individual Behavior	0.307963	0.307963
Derealization	Mental or Behavioral Dysfunction	0.307589
Chest Pain	Sign or Symptom	0.307192
Evaluator - personnel	Professional or Occupational Group	0.307044
Halfway Houses	Health Care Related Organization	0.306956
career	Occupational Activity	0.306803
Behavior	Behavior	0.306599
Bipolar Disorder	Mental or Behavioral Dysfunction	0.306548
Organization administrative structures	Organization	0.306268
Something else	Finding	0.306108
Weight Gain	Finding	0.306088
stop medication	Therapeutic or Preventive Procedure	0.30589
Work Performance	Finding	0.304776
Malaise	Sign or Symptom	0.304483
Academia organization	Organization	0.30441
chunking	Mental Process	0.304275
Pulse taking	Health Care Activity	0.303803
X-RAY SENSITIVITY	Finding	0.303769
Interview	Activity	0.303451
Administration occupational activities	Occupational Activity	0.303241
Attentiveness	Mental Process	0.303099
Social Behavior	Social Behavior	0.302832
Memory impairment	Mental or Behavioral Dysfunction	0.302704
Office manager	Professional or Occupational Group	0.302238
Tension	Mental or Behavioral Dysfunction	0.302148
Hypertensive disease	Disease or Syndrome	0.301891
mallinckrodt	Health Care Related Organization	0.301882
Questioning	Mental Process	0.301631
Usually Need Help from Another Person for Arising	Finding	0.301611
Professor	Professional or Occupational Group	0.301377
Smoking	Individual Behavior	0.301328	0.301328
Muscle twitch	Finding	0.300883
Hypochondriasis	Mental or Behavioral Dysfunction	0.300858
Physiologist	Professional or Occupational Group	0.300704
Housekeeping	Occupational Activity	0.300528
feeling hungry	Finding	0.300376
Feeling jittery	Sign or Symptom	0.299968
Above average intellect	Finding	0.29952
Wounds and Injuries	Injury or Poisoning	0.298307
Does plan meals finding	Finding	0.297854
checkup examination	Health Care Activity	0.297787
conversation	Social Behavior	0.297737
Dyslexia	Mental or Behavioral Dysfunction	0.297515
Self Esteem	Mental Process	0.297329
Sweating	Finding	0.296993
Treatment Protocols	Therapeutic or Preventive Procedure	0.296723
Group reassurance	Therapeutic or Preventive Procedure	0.296642
Fear Mental Process	Mental Process	0.296443
Occupations	Occupation or Discipline	0.296401
virtual patient encounter	Health Care Activity	0.296328
Cognitive Flexibility	Mental Process	0.29562
Request - action	Activity	0.295607
Medication response	Finding	0.295373
Engaged to be married	Finding	0.295311
Dysphoric mood	Mental or Behavioral Dysfunction	0.294905
Reside	Activity	0.294616
Speaking activity	Daily or Recreational Activity	0.294583
Physical activity	Daily or Recreational Activity	0.294529
Time Perception	Mental Process	0.29433
social life	Social Behavior	0.294099
Exanthema	Sign or Symptom	0.293877
Medical History	Finding	0.293636
Alagille Syndrome	Congenital Abnormality	0.293581
Fraud	Social Behavior	0.293548
travel	Daily or Recreational Activity	0.293546
personal experience	Individual Behavior	0.293322	0.293322
Low Readings	Finding	0.293154
Physical Well-being	Finding	0.292435
Combined Modality Therapy	Therapeutic or Preventive Procedure	0.291433
Heart Health Tests	Diagnostic Procedure	0.291342
Contraceptive methods	Therapeutic or Preventive Procedure	0.290975
Finger-prick sampling procedure	Diagnostic Procedure	0.290624
Eating disorder symptom	Mental or Behavioral Dysfunction	0.290533
Online Learning	Educational Activity	0.29049
Pass indicator	Finding	0.290395
Clammy skin	Finding	0.290372
Scraping	Therapeutic or Preventive Procedure	0.290253
Withdrawal Symptoms	Sign or Symptom	0.29011
Feeling nervous	Sign or Symptom	0.290103
Sleep disturbances	Sign or Symptom	0.289677
Heavy feeling	Finding	0.289597
Accidental Falls	Injury or Poisoning	0.289425
Feeling content	Mental Process	0.289264
Self Medication	Individual Behavior	0.289064	0.289064
wife	Family Group	0.288478
Adolescent age group	Age Group	0.288152
Health Planning	Health Care Activity	0.288142
Hydration status	Finding	0.287923
Cognition	Mental Process	0.287531
Healthy Sleep	Health Care Activity	0.287527
Living	Finding	0.287353
Hope emotion	Mental Process	0.287349
Comparison	Activity	0.286866
Overcome	Activity	0.285426
Sleeping Habits	Finding	0.285179
Breast-Conserving Surgery	Therapeutic or Preventive Procedure	0.284434
Clenching teeth	Finding	0.284073
Dehydration	Disease or Syndrome	0.283977
self diagnosis	Individual Behavior	0.283218	0.283218
Pruritus	Finding	0.283081
Imbrication procedure	Therapeutic or Preventive Procedure	0.28288
Chronic fatigue	Finding	0.282666
Marijuana Abuse	Mental or Behavioral Dysfunction	0.282645
Consumption of goods	Activity	0.282214
Fighting	Social Behavior	0.281899
business career	Occupational Activity	0.281746
Crying	Individual Behavior	0.281532	0.281532
Vitamin D Deficiency	Disease or Syndrome	0.281447
Sleep Hygiene	Individual Behavior	0.280898	0.280898
Learning	Mental Process	0.280489
Blue Shield	Health Care Related Organization	0.280319
Cold hands	Finding	0.28021
Unemployment	Finding	0.280167
Conscious	Mental Process	0.279867
moodiness	Mental Process	0.279599
Overweight	Finding	0.279192
Self-Management	Health Care Activity	0.278853
Seizures	Sign or Symptom	0.27854
Care coordinator	Professional or Occupational Group	0.277838
Difficulty sitting	Finding	0.277714
Borderline Personality Disorder	Mental or Behavioral Dysfunction	0.277606
Chorionic Villi Sampling	Diagnostic Procedure	0.277035
Knowledge acquisition	Educational Activity	0.276455
Health Systems Agencies	Health Care Related Organization	0.276375
Apathy	Mental or Behavioral Dysfunction	0.276157
Depressive disorder	Mental or Behavioral Dysfunction	0.276138
Work Schedule	Occupational Activity	0.275997
European Union	Organization	0.275445
Post-Traumatic Stress Disorder	Mental or Behavioral Dysfunction	0.275335
Eye problem	Finding	0.275193
Suicidal	Mental or Behavioral Dysfunction	0.274812
In debt	Finding	0.274684
ADHD type	Finding	0.274672
Shakes	Finding	0.274131
Titrate	Health Care Activity	0.274032
lecturer	Professional or Occupational Group	0.274014
Rejection Psychology	Social Behavior	0.273991
Source	Finding	0.273858
Diagnosis Psychiatric	Mental or Behavioral Dysfunction	0.273835
Polycystic Ovary Syndrome	Disease or Syndrome	0.273387
Shift worker	Finding	0.273057
Depressive Symptoms	Sign or Symptom	0.272917
Feeling upset	Mental Process	0.272879
Breathing abnormally deep	Sign or Symptom	0.272717
Alive finding	Finding	0.272377
Individual Adjustment	Individual Behavior	0.271651	0.271651
Body mass index procedure	Diagnostic Procedure	0.271632
Finance	Occupational Activity	0.271548
Application procedure	Therapeutic or Preventive Procedure	0.271463
Referral to psychiatrist	Health Care Activity	0.271399
bite injury	Injury or Poisoning	0.27105
Cardiac Arrhythmia	Disease or Syndrome	0.270374
Feeling suicidal finding	Finding	0.27004
Injection of therapeutic agent	Therapeutic or Preventive Procedure	0.269588
Left atrial hypertrophy	Finding	0.269488
Breathing Exercises	Therapeutic or Preventive Procedure	0.269477
Occur action	Activity	0.26882
Raynaud Disease	Disease or Syndrome	0.268164
Head-hitting	Finding	0.268046
anxiety generalized	Mental or Behavioral Dysfunction	0.267866
Myocardial Infarction	Disease or Syndrome	0.267513
game	Daily or Recreational Activity	0.267343
Family	Family Group	0.267235
Discussion procedure	Therapeutic or Preventive Procedure	0.267077
Vacation	Daily or Recreational Activity	0.267012
manager	Professional or Occupational Group	0.266756
Doxorubicin/Etoposide/Procarbazine/Vincristine	Therapeutic or Preventive Procedure	0.266501
Mild depression	Mental or Behavioral Dysfunction	0.266419
fixate	Therapeutic or Preventive Procedure	0.266256
Rage	Mental Process	0.266234
Mood instability	Finding	0.266056
Difficulty eating	Finding	0.266033
eating breakfast	Individual Behavior	0.26584	0.26584
Neurologists	Professional or Occupational Group	0.265301
Initial insomnia	Mental or Behavioral Dysfunction	0.26519
Dropping	Activity	0.265105
Psychotherapists	Professional or Occupational Group	0.264816
underdiagnosis	Finding	0.264642
Mental Health Services	Health Care Activity	0.264615
Inferential Current Treatment	Therapeutic or Preventive Procedure	0.264468
Maybe	Finding	0.264369
Confusion	Mental or Behavioral Dysfunction	0.264049
Obsessive compulsive behavior	Mental or Behavioral Dysfunction	0.263897
Late Onset Disorders	Finding	0.263882
Tomography Spiral Computed	Diagnostic Procedure	0.263677
Food Craving	Individual Behavior	0.262875	0.262875
Much	Finding	0.262874
Exacerbation	Finding	0.262829
Bachelor	Finding	0.262776
cisplatin/cyclophosphamide/doxorubicin/vindesine protocol	Therapeutic or Preventive Procedure	0.262508
Cessation of smoking	Individual Behavior	0.262102	0.262102
Eructation	Sign or Symptom	0.261417
Lightheadedness	Sign or Symptom	0.261278
Gatekeeping	Health Care Activity	0.261231
Papillon-Lefevre Disease	Disease or Syndrome	0.260765
Attitude	Mental Process	0.260576
Professional Counselor	Professional or Occupational Group	0.260459
Short stature	Finding	0.260217
Hunger pain	Sign or Symptom	0.260022
public healthcare	Health Care Activity	0.259665
Pacing up and down	Individual Behavior	0.259624	0.259624
Stabilized qualifier value	Finding	0.258964
Rating action	Activity	0.258947
Baying	Individual Behavior	0.25892	0.25892
Maintenance	Activity	0.258762
Anxiety Disorders	Mental or Behavioral Dysfunction	0.258677
Tissue damage	Injury or Poisoning	0.258658
Relaxation	Activity	0.258243
Family history	Finding	0.257359
Alertness	Mental Process	0.257281
Jogging	Daily or Recreational Activity	0.257128
Journaling	Therapeutic or Preventive Procedure	0.256885
doubt	Mental Process	0.256831
Dizzy spells	Finding	0.256782
Contraindicated	Finding	0.256588
Act of Documentation	Health Care Activity	0.255992
ANXIETY SITUATIONAL	Mental or Behavioral Dysfunction	0.255919
Passion	Mental Process	0.255775
Regret	Mental Process	0.255632
Trust Social Behavior	Social Behavior	0.255369
Flare	Sign or Symptom	0.255219
Difficulty making decisions	Finding	0.255154
No difference	Finding	0.254977
Urinary hesitation	Sign or Symptom	0.254971
random drug testing	Health Care Activity	0.25474
daytime sleepiness	Finding	0.254472
Tinnitus	Disease or Syndrome	0.2543
Chronic Insomnia	Disease or Syndrome	0.254202
Awareness	Mental Process	0.25392
Probable diagnosis	Finding	0.253891
Low self-esteem	Finding	0.253677
Stimulant abuse	Mental or Behavioral Dysfunction	0.253648
Family member	Family Group	0.253512
hours of sleep	Finding	0.25336
Childrens Cancer Group	Health Care Related Organization	0.253322
Fluctuation	Sign or Symptom	0.253215
Infantile Gastroesophageal Reflux	Finding	0.253136
Organizational skills	Mental Process	0.252585
Mental disorders	Mental or Behavioral Dysfunction	0.252458
Terrified	Finding	0.252153
personal hygiene activity	Daily or Recreational Activity	0.25163
Flossing	Individual Behavior	0.251453	0.251453
silence	Mental or Behavioral Dysfunction	0.251429
Optimistic	Finding	0.251235
Hand clenching	Finding	0.250885
Engineering	Occupation or Discipline	0.250831
Nothing	Finding	0.250632
Space Flight	Occupational Activity	0.250211
Self-control as a personality trait	Individual Behavior	0.250014	0.250014
Underweight	Finding	0.24997
healthy habits	Individual Behavior	0.249893	0.249893
Unrelated finding	Finding	0.249559
Avitaminosis	Disease or Syndrome	0.249243
follow-up	Health Care Activity	0.249233
Fissure in skin	Finding	0.249109
physical symptom	Sign or Symptom	0.249073
Medical Audit	Health Care Activity	0.248942
Activities involving sewing	Daily or Recreational Activity	0.248698
Physical findings	Finding	0.248345
Dyssomnias	Mental or Behavioral Dysfunction	0.2483
Flatulence	Sign or Symptom	0.247896
Sore to touch	Sign or Symptom	0.247816
Teacher	Professional or Occupational Group	0.247639
Inner Restlessness	Finding	0.247629
patience	Finding	0.247466
Gastroesophageal reflux disease	Disease or Syndrome	0.246987
talkative	Individual Behavior	0.246836	0.246836
Drug Overdose	Injury or Poisoning	0.246726
Cold feet	Finding	0.246707
Supervisor occupation	Professional or Occupational Group	0.246385
Medical service	Health Care Activity	0.246356
skill	Individual Behavior	0.244956	0.244956
HEART PROBLEM	Sign or Symptom	0.244893
Gilles de la Tourette syndrome	Disease or Syndrome	0.244808
Drainage procedure	Therapeutic or Preventive Procedure	0.244698
Reducing diet	Therapeutic or Preventive Procedure	0.244567
Proactive Therapy	Therapeutic or Preventive Procedure	0.24439
Lacks Energy	Finding	0.244284
Anxiety attack	Mental or Behavioral Dysfunction	0.244138
sleep loss	Finding	0.244042
Jumpy	Finding	0.244021
Vision Disorders	Finding	0.244014
Irritable Bowel Syndrome	Disease or Syndrome	0.243732
Poor short-term memory	Mental or Behavioral Dysfunction	0.243117
Intention - mental process	Mental Process	0.243102
Tension Headache	Disease or Syndrome	0.242806
Fixation - action	Therapeutic or Preventive Procedure	0.242786
Coding	Occupational Activity	0.24223
career path	Occupational Activity	0.242047
Hangover from any Alcohol or Other Drugs substance	Sign or Symptom	0.242004
Partner in relationship	Family Group	0.24194
Working Part Time Hours	Finding	0.241776
Discontinued	Finding	0.24169
Hypersomnia	Disease or Syndrome	0.241301
Nerve Pain	Sign or Symptom	0.240884
Polysomnography	Diagnostic Procedure	0.240783
Burnout Psychological	Mental or Behavioral Dysfunction	0.240775
Muscle strain	Injury or Poisoning	0.240407
Implementation	Activity	0.239866
Yawning	Finding	0.239754
Skin-picking	Mental or Behavioral Dysfunction	0.239669
Peutz-Jeghers Syndrome	Disease or Syndrome	0.238993
Transformed migraine	Disease or Syndrome	0.238987
Aphasia	Mental or Behavioral Dysfunction	0.238768
Does turn finding	Finding	0.23858
Health Services	Health Care Activity	0.238508
Paresthesia	Disease or Syndrome	0.238487
husband	Family Group	0.238382
Dental Hygiene	Individual Behavior	0.23829	0.23829
Photophobia	Sign or Symptom	0.237514
Removal by grinding	Therapeutic or Preventive Procedure	0.237204
Mood Disorders	Mental or Behavioral Dysfunction	0.237083
Management procedure	Occupational Activity	0.237
chronic boredom	Mental or Behavioral Dysfunction	0.236955
Sighing respiration	Sign or Symptom	0.236839
Light Exercise	Daily or Recreational Activity	0.236749
Immune dysregulation	Finding	0.236748
Prescription of drug procedure	Health Care Activity	0.236504
Atrial Septal Defects	Congenital Abnormality	0.236451
Lividity	Finding	0.236423
Clarify	Activity	0.235878
Feeding Activity	Activity	0.235834
Controlling action	Finding	0.235832
Reduced concentration span	Finding	0.23515
Hearing Loss Partial	Finding	0.23477
Increased calorie diet	Therapeutic or Preventive Procedure	0.234755
Acute drug intoxication	Injury or Poisoning	0.234731
excitement emotion	Mental Process	0.234628
Alcoholic Intoxication	Mental or Behavioral Dysfunction	0.234551
screening tests	Health Care Activity	0.234183
Lifting	Activity	0.233996
Delayed Sleep Phase Syndrome	Disease or Syndrome	0.233796
Practitioner	Professional or Occupational Group	0.233581
Elective Surgical Procedures	Therapeutic or Preventive Procedure	0.233513
Intoxication	Finding	0.233407
Therapeutic tactile stimulation	Therapeutic or Preventive Procedure	0.233238
Endometriosis	Disease or Syndrome	0.23301
Intelligence	Mental Process	0.232953
treatment options	Finding	0.232952
doxorubicin/semustine protocol	Therapeutic or Preventive Procedure	0.232568
Registration	Health Care Activity	0.232479
Students Nursing	Professional or Occupational Group	0.232406
Psychotherapy	Therapeutic or Preventive Procedure	0.232345
Mathematics	Occupation or Discipline	0.232284
Recovery - action	Activity	0.232129
Full-time employment finding	Finding	0.231982
Vacuuming activity	Daily or Recreational Activity	0.231941
Judgment	Mental Process	0.231781
Influenza	Disease or Syndrome	0.231265
Vertigo	Sign or Symptom	0.231209
Sleep Deprivation	Finding	0.231156
Container status - Missing	Finding	0.231096
Learning Disabilities	Mental or Behavioral Dysfunction	0.231022
Cleaners Occupation	Professional or Occupational Group	0.231014
Palliative Care	Therapeutic or Preventive Procedure	0.230715
Neuropsychologist	Professional or Occupational Group	0.230644
Dependent for dressing	Finding	0.230458
Burning sensation	Sign or Symptom	0.230369
Electroconvulsive Therapy	Therapeutic or Preventive Procedure	0.230156
Hypercholesterolemia	Disease or Syndrome	0.230053
Bruxism	Mental or Behavioral Dysfunction	0.230025
Substance abuse problem	Mental or Behavioral Dysfunction	0.229903
parent	Family Group	0.229829
natural remedies	Therapeutic or Preventive Procedure	0.229776
Hypomania	Finding	0.22963
Bradycardia	Finding	0.228719
Fibromyalgia	Disease or Syndrome	0.228619
Stomach cramps finding	Sign or Symptom	0.228567
memory retention	Mental Process	0.228495
Bendamustine/Bortezomib/Dexamethasone Regimen	Therapeutic or Preventive Procedure	0.228408
Chronic depression	Mental or Behavioral Dysfunction	0.228371
Other Gender	Finding	0.228197
Does climb	Finding	0.228139
Joy	Mental Process	0.227982
Thumbsucking	Finding	0.227713
idiot	Patient or Disabled Group	0.22745
Academic Failure	Finding	0.226987
Medically Unexplained Symptoms	Sign or Symptom	0.226893
Mental blocking	Mental or Behavioral Dysfunction	0.22684
Finding of dipping	Finding	0.226746
Alopecia	Disease or Syndrome	0.226699
food aversion	Mental or Behavioral Dysfunction	0.226592
Set Psychology	Mental Process	0.226574
Ablepharon	Congenital Abnormality	0.226488
Attendance	Activity	0.226329
Fitness	Daily or Recreational Activity	0.226308
Tooth Fractures	Injury or Poisoning	0.226292
Does - Ability interpretation value	Finding	0.225761
Health conditions	Finding	0.225697
Physician Assistant	Professional or Occupational Group	0.225382
Vomiting	Sign or Symptom	0.225286
Caring	Individual Behavior	0.225234	0.225234
Disgust	Mental Process	0.225206
Employer	Professional or Occupational Group	0.225044
Extrasensory Perception	Mental Process	0.225033
Transection procedure	Therapeutic or Preventive Procedure	0.224967
Plaque lesion	Finding	0.224866
Myocarditis	Disease or Syndrome	0.224734
Corneal epithelial dots	Finding	0.22464
Off-Label Treatment	Injury or Poisoning	0.224556
Hole Finding	Finding	0.224269
Nuclear Family	Family Group	0.224178
Plication	Therapeutic or Preventive Procedure	0.224087
Postural Orthostatic Tachycardia Syndrome	Disease or Syndrome	0.224027
Grief reaction	Mental Process	0.223991
Mental state	Finding	0.223526
Loneliness	Finding	0.223483
Challenge	Health Care Activity	0.223255
physical exhaustion	Sign or Symptom	0.223071
dieting	Finding	0.222981
Panic Disorder	Mental or Behavioral Dysfunction	0.222653
Mange	Disease or Syndrome	0.222639
Back Pain	Sign or Symptom	0.222482
Absent minded	Mental or Behavioral Dysfunction	0.22235
Commuting	Daily or Recreational Activity	0.222348
Dysthymic Disorder	Mental or Behavioral Dysfunction	0.222315
Chronic pain	Sign or Symptom	0.222306
Muscle Cramp	Sign or Symptom	0.222214
Crisis	Finding	0.222211
bad mood	Mental Process	0.222187
Depressive Disorder Treatment-Resistant	Mental or Behavioral Dysfunction	0.222145
Vaping	Individual Behavior	0.222022	0.222022
Muscular fasciculation	Sign or Symptom	0.221966
Sleep Disorders	Mental or Behavioral Dysfunction	0.221789
Libido	Mental Process	0.221636
Asthma	Disease or Syndrome	0.221302
Immunization	Therapeutic or Preventive Procedure	0.220949
Drug abuse	Mental or Behavioral Dysfunction	0.220926
Tic Motor	Sign or Symptom	0.220885
Chronic Headache	Disease or Syndrome	0.220882
Dentist	Professional or Occupational Group	0.220882
Optician	Professional or Occupational Group	0.220673
Primary physician	Professional or Occupational Group	0.220568
Diagnostic Services	Health Care Activity	0.220318
Attention Deficit Disorder	Mental or Behavioral Dysfunction	0.220065
Stuttering	Mental or Behavioral Dysfunction	0.220016
Dismiss	Activity	0.219997
National Disease Research Interchange	Professional or Occupational Group	0.219008
Mental Fatigue	Mental Process	0.218765
public entity	Organization	0.218357
Motor retardation	Finding	0.217891
medical appointment	Health Care Activity	0.217824
NO TREATMENT	Finding	0.217806
None	Finding	0.217758
Disability	Finding	0.217672
Sports	Daily or Recreational Activity	0.217627
Training Programs	Educational Activity	0.21748
Paranoia	Mental or Behavioral Dysfunction	0.217469
Apraxias	Mental or Behavioral Dysfunction	0.217316
Preparation	Activity	0.217054
Self-Assessment	Mental Process	0.216754
No Hearing Problems	Finding	0.216145
self-discipline	Mental Process	0.215857
Stretching exercises	Therapeutic or Preventive Procedure	0.215683
Very Happy	Finding	0.215655
Hallucinations	Mental or Behavioral Dysfunction	0.215442
Interoception	Mental Process	0.214945
Epilepsy	Disease or Syndrome	0.214799
Positive End-Expiratory Pressure	Therapeutic or Preventive Procedure	0.21466
Sibling	Family Group	0.214594
cytarabine/daunorubicin/thioguanine	Therapeutic or Preventive Procedure	0.214291
Appetite normal	Finding	0.214274
Pharmacotherapy	Therapeutic or Preventive Procedure	0.214189
clinical anxiety	Mental or Behavioral Dysfunction	0.214169
Blogging	Activity	0.214079
Employee	Professional or Occupational Group	0.214042
Toilet procedure	Therapeutic or Preventive Procedure	0.213985
Negative Surgical Margin	Finding	0.21379
Responsible to	Finding	0.213761
Does speak	Finding	0.21361
retailing	Occupational Activity	0.213516
Anger	Mental Process	0.213342
Spinal Puncture	Health Care Activity	0.213248
Enhance action	Activity	0.213186
Trance state	Finding	0.213185
Hypotension	Finding	0.213185
Immune	Finding	0.213099
A Very Short Time	Finding	0.213008
Surfing	Daily or Recreational Activity	0.212931
Color blindness	Disease or Syndrome	0.212875
Complication of health care	Finding	0.212676
Diagnosis not made	Finding	0.212414
Night sweats	Sign or Symptom	0.211897
Coping Skills	Individual Behavior	0.21173	0.21173
Hyperostosis Diffuse Idiopathic Skeletal	Disease or Syndrome	0.211651
Fluid Attenuated Inversion Recovery	Diagnostic Procedure	0.211604
beatings nos	Social Behavior	0.211382
doxorubicin/prednisone/vincristine protocol	Therapeutic or Preventive Procedure	0.21128
Adult onset	Finding	0.211061
Primary Hypersomnia	Mental or Behavioral Dysfunction	0.21103
Like	Mental Process	0.210975
Twitching eye	Sign or Symptom	0.21086
disappointment	Mental Process	0.210669
Killing	Social Behavior	0.210603
Behaviors and observations relating to behavior	Finding	0.210541
Cystic acne	Disease or Syndrome	0.210253
patient care	Health Care Activity	0.210219
Distress	Finding	0.210181
Retinal fold finding	Finding	0.210157
College Completion	Finding	0.210025
Pain management	Therapeutic or Preventive Procedure	0.210006
Friendship	Social Behavior	0.209835
Mindfulness Relaxation	Mental Process	0.2096
Outbursts	Mental or Behavioral Dysfunction	0.209531
Professional Doctorate	Educational Activity	0.209433
Dental hygienist occupation	Professional or Occupational Group	0.209321
Plague	Disease or Syndrome	0.209298
Acne Vulgaris	Disease or Syndrome	0.209196
Obesity	Disease or Syndrome	0.209077
Personality Character	Mental Process	0.209005
Memory observations	Finding	0.208958
Process Assessment Health Care	Health Care Activity	0.208918
inpatient	Patient or Disabled Group	0.208636
Unipolar Depression	Mental or Behavioral Dysfunction	0.20844
Swearing	Finding	0.208356
Dyscalculia	Mental or Behavioral Dysfunction	0.208289
Apnea	Sign or Symptom	0.208186
Weighing patient	Health Care Activity	0.208156
Sleep Apnea Syndromes	Disease or Syndrome	0.208112
As If Personality	Mental or Behavioral Dysfunction	0.207842
Acne	Disease or Syndrome	0.207814
Abnormal color	Finding	0.207811
Laughter	Social Behavior	0.207732
Personnel Selection	Occupational Activity	0.207725
Medication regimen	Therapeutic or Preventive Procedure	0.207714
Vital Exhaustion	Finding	0.2077
Reprogram	Activity	0.207668
Treated with	Therapeutic or Preventive Procedure	0.207562
Reasoning	Mental Process	0.207518
Retirement	Finding	0.207151
Unwilling	Mental Process	0.207121
Chapping of lips	Finding	0.20711
Abdominal Pain	Sign or Symptom	0.207106
Blasting	Occupational Activity	0.206967
Care of hair	Daily or Recreational Activity	0.206947
Rewards	Mental Process	0.206661
Leisure Activities	Daily or Recreational Activity	0.206549
Middle School Teachers	Professional or Occupational Group	0.206526
Satisfaction	Mental Process	0.206116
Toxic effect	Injury or Poisoning	0.205858
Crushing procedure	Therapeutic or Preventive Procedure	0.205806
Dissociation	Mental or Behavioral Dysfunction	0.205773
Hiccough	Finding	0.205436
Pentalogy of Cantrell	Disease or Syndrome	0.205425
Hypothyroidism	Disease or Syndrome	0.205413
Depression Bipolar	Mental or Behavioral Dysfunction	0.205398
Aspirations Psychology	Mental Process	0.20539
Psychotic Disorders	Mental or Behavioral Dysfunction	0.205387
Urticaria	Disease or Syndrome	0.205368
Subendocardial myocardial infarction	Disease or Syndrome	0.205362
Communicable Diseases	Disease or Syndrome	0.205335
Recreational flying	Daily or Recreational Activity	0.2053
Overwork finding	Finding	0.205143
Navigation	Activity	0.205107
Does hit finding	Finding	0.205052
Van der Woude syndrome	Disease or Syndrome	0.205012
Worker	Occupation or Discipline	0.20493
Interested	Mental Process	0.20482
Diagnostic Imaging	Diagnostic Procedure	0.204611
Fiance	Family Group	0.204584
Science	Occupation or Discipline	0.204335
Cri du chat	Finding	0.204161
criticism	Social Behavior	0.204108
Distraction - pain management method	Therapeutic or Preventive Procedure	0.203997
Graphic designer	Professional or Occupational Group	0.203662
Trichotillomania	Mental or Behavioral Dysfunction	0.203601
Screaming	Individual Behavior	0.203387	0.203387
Ear Diseases	Disease or Syndrome	0.20331
solidarity	Social Behavior	0.202743
Transcranial magnetic stimulation	Therapeutic or Preventive Procedure	0.202709
Compulsive Eating	Finding	0.202705
Embarrassment	Mental Process	0.202601
Stabbing pain	Sign or Symptom	0.202576
Civil engineer general	Professional or Occupational Group	0.202275
Rinsing	Activity	0.202255
Offspring	Family Group	0.202132
Text Messaging	Activity	0.202069
Work-Life Balance	Daily or Recreational Activity	0.202059
Health maintenance	Health Care Activity	0.202047
Sad mood	Mental Process	0.202
Internship	Educational Activity	0.201997
COVID-19	Disease or Syndrome	0.201844
relearning	Mental Process	0.20183
Disease Controlled	Finding	0.201724
Nodding spasm	Disease or Syndrome	0.201701
Willing	Finding	0.201398
social situation	Social Behavior	0.201372
BODY ACHE	Sign or Symptom	0.201117
Myalgia	Sign or Symptom	0.201081
Personality	Mental Process	0.201079
Normal weight	Finding	0.201034
Patient currently pregnant	Finding	0.200829
Scratch marks	Injury or Poisoning	0.200735
Outsourced Services	Occupational Activity	0.200675
Syncope	Sign or Symptom	0.200467
Difficulty sleeping	Sign or Symptom	0.200283
Active listening	Health Care Activity	0.200233
Neck Pain	Sign or Symptom	0.199998
Bowling activity	Daily or Recreational Activity	0.199958
Obsessions	Mental or Behavioral Dysfunction	0.199731
Shallow breathing	Sign or Symptom	0.199691
Excitability	Sign or Symptom	0.199679
Triage	Therapeutic or Preventive Procedure	0.199384
impression attitude	Mental Process	0.199359
Resident physician	Professional or Occupational Group	0.199152
doxorubicin/mercaptopurine/prednisone/vincristine protocol	Therapeutic or Preventive Procedure	0.198818
Sister	Family Group	0.198678
knocked out	Injury or Poisoning	0.198664
Shoulder shrugging exercises	Therapeutic or Preventive Procedure	0.198629
Psychologist - Clinical	Professional or Occupational Group	0.198386
Love	Mental Process	0.198371
Needle phobia	Mental or Behavioral Dysfunction	0.198272
Couples persons	Family Group	0.197928
Household composition	Finding	0.19784
Socializing	Social Behavior	0.197714
Science of Chemistry	Occupation or Discipline	0.197566
anticipation	Mental Process	0.19756
Visual snow syndrome	Disease or Syndrome	0.197316
Heart Diseases	Disease or Syndrome	0.197257
Dental Anxiety	Mental Process	0.197234
Obstetric Delivery	Therapeutic or Preventive Procedure	0.197227
Premature Ejaculation	Mental or Behavioral Dysfunction	0.197197
recreational activity	Daily or Recreational Activity	0.196978
Upset stomach	Sign or Symptom	0.196799
Cessation	Activity	0.196654
Software Development	Occupational Activity	0.196624
Reimbursement	Activity	0.196483
Psychological Services	Health Care Activity	0.196369
Prophylactic treatment	Therapeutic or Preventive Procedure	0.196333
Pilot	Professional or Occupational Group	0.196305
Dental Assistants	Professional or Occupational Group	0.196167
Unable to feed self	Finding	0.196062
Schwartz-Jampel Syndrome	Disease or Syndrome	0.195978
Emotions	Mental Process	0.19592
Self-harm	Finding	0.195866
Resistance Psychotherapeutic	Mental Process	0.195819
Billing	Occupational Activity	0.195792
free time	Daily or Recreational Activity	0.195466
Educational process of instructing	Educational Activity	0.195437
Pressure of speech	Mental or Behavioral Dysfunction	0.195436
Chemist	Professional or Occupational Group	0.195394
Gynecologist	Professional or Occupational Group	0.195081
Anhedonia	Mental or Behavioral Dysfunction	0.194772
Tic Vocal	Sign or Symptom	0.194689
Post-secondary Therapy	Therapeutic or Preventive Procedure	0.194644
Transcranial Magnetic Stimulation Repetitive	Therapeutic or Preventive Procedure	0.194604
Crowding	Social Behavior	0.194262
Comprehension	Mental Process	0.194262
Marriage life event	Finding	0.194252
Administration of medication	Therapeutic or Preventive Procedure	0.194223
mercaptopurine/methotrexate/vincristine	Therapeutic or Preventive Procedure	0.194121
sobriety	Individual Behavior	0.194096	0.194096
Flushing	Sign or Symptom	0.194035
Fixer occupation	Professional or Occupational Group	0.193983
Overdiagnosis	Finding	0.193802
adventure	Daily or Recreational Activity	0.193732
Part-time employment finding	Finding	0.193731
General health	Finding	0.193685
Helpessness feeling	Mental Process	0.193623
Helping Behavior	Social Behavior	0.193607
Spondylo-ocular syndrome	Disease or Syndrome	0.193456
Stumbling	Finding	0.193445
commitment	Mental Process	0.193314
Infectious gastroenteritis	Disease or Syndrome	0.193112
Psychiatric service	Therapeutic or Preventive Procedure	0.193097
Crack	Finding	0.193043
Seborrheic dermatitis of scalp	Disease or Syndrome	0.192869
Licensed Practical Nurse	Professional or Occupational Group	0.192801
personal health	Finding	0.192733
Wiskott-Aldrich Syndrome	Disease or Syndrome	0.1925
Introvert	Finding	0.192359
poor hygiene	Finding	0.192348
Chop action	Activity	0.192269
Elevation procedure	Therapeutic or Preventive Procedure	0.192214
Weakness	Sign or Symptom	0.191974
Jaw pain	Sign or Symptom	0.191665
Dancing	Daily or Recreational Activity	0.19151
Behavioral Psychologist	Professional or Occupational Group	0.191477
Sedated state	Finding	0.191468
Dating Social	Social Behavior	0.191389
Early Awakening	Mental or Behavioral Dysfunction	0.191211
Deglutition Disorders	Disease or Syndrome	0.1912
Feeling depressed	Sign or Symptom	0.190999
Psychological assessment	Diagnostic Procedure	0.190982
Decreasing	Finding	0.190735
indecisiveness	Individual Behavior	0.190396	0.190396
Photographer	Professional or Occupational Group	0.19038
Initiative	Mental Process	0.190231
Male cousin	Family Group	0.190229
Behavior Therapy	Therapeutic or Preventive Procedure	0.190096
Chemistry Organic	Occupation or Discipline	0.190077
Calming	Therapeutic or Preventive Procedure	0.190042
Graves Disease	Disease or Syndrome	0.190006
Feeding patient	Health Care Activity	0.189884
Dissatisfaction	Mental Process	0.189724
Fuzzy head	Finding	0.189518
Needs Assessment	Health Care Activity	0.1895
Hot flushes	Sign or Symptom	0.189451
Optometrist	Professional or Occupational Group	0.189445
Positive thoughts	Mental Process	0.189334
Employee Assistance Programs Health Care	Health Care Activity	0.189333
Fumbling	Sign or Symptom	0.189318
Alzheimers Disease	Disease or Syndrome	0.189248
addict	Patient or Disabled Group	0.189228
Clinical Nurse Specialists	Professional or Occupational Group	0.18914
Social Interaction	Finding	0.189124
Singing	Individual Behavior	0.189046	0.189046
Russell-Silver syndrome	Disease or Syndrome	0.189031
Spatial Processing	Mental Process	0.188811
Staff	Professional or Occupational Group	0.188739
Fatty streaks	Finding	0.188692
Private Health Insurance	Health Care Activity	0.188636
Sharp sensation quality	Finding	0.188633
Peripheral Electronic Nerve Stimulation	Therapeutic or Preventive Procedure	0.188515
Judge	Professional or Occupational Group	0.188502
Nutritionist	Professional or Occupational Group	0.188176
Social care	Health Care Activity	0.188112
Fogging in Medical Device Environment	Finding	0.188075
Heartburn	Sign or Symptom	0.187945
Depression Postpartum	Mental or Behavioral Dysfunction	0.18789
Hepatitis A	Disease or Syndrome	0.187829
Decreased translucency	Finding	0.187786
Fast learner	Patient or Disabled Group	0.187712
Patient Monitoring	Health Care Activity	0.187301
Hashimoto Disease	Disease or Syndrome	0.187221
Hydranencephaly with Renal Aplasia-Dysplasia	Disease or Syndrome	0.18719
Herbal Supplements	Therapeutic or Preventive Procedure	0.187187
Licensed Clinical Social Worker	Professional or Occupational Group	0.18713
competition	Social Behavior	0.187059
Easy	Finding	0.186924
psychiatric assessment	Diagnostic Procedure	0.186841
Gardening	Daily or Recreational Activity	0.186795
emotional dependency	Individual Behavior	0.186779	0.186779
Personal failure	Individual Behavior	0.186724	0.186724
Magnetic Resonance Imaging	Diagnostic Procedure	0.186636
Upfront Treatment	Therapeutic or Preventive Procedure	0.186613
Constriction procedure	Therapeutic or Preventive Procedure	0.186355
Data Analysis	Occupational Activity	0.186278
Contracting	Occupational Activity	0.186212
Power Psychology	Social Behavior	0.185944
clinical depression	Mental or Behavioral Dysfunction	0.185828
Massage	Therapeutic or Preventive Procedure	0.18582
hyperactive child	Mental or Behavioral Dysfunction	0.185632
Dyspepsia	Sign or Symptom	0.185561
Adulthood Lesion	Finding	0.185467
Hospital admission	Health Care Activity	0.185433
Smoker	Finding	0.185307
Fluorouracil-Leucovorin Regimen FU-LV Regimen	Therapeutic or Preventive Procedure	0.185158
cheating	Individual Behavior	0.185085	0.185085
Diving activity	Daily or Recreational Activity	0.185083
Stomach problem	Finding	0.184937
Body Weight Changes	Finding	0.184804
Cyclothymic Disorder	Mental or Behavioral Dysfunction	0.184744
MISUSE	Finding	0.184613
Release procedure	Therapeutic or Preventive Procedure	0.184521
Joining Organizations with Leading Technologies	Health Care Related Organization	0.184481
Alcoholics	Patient or Disabled Group	0.184222
Strabismus	Disease or Syndrome	0.184179
Angry outbursts	Finding	0.184148
Surgical Replantation	Therapeutic or Preventive Procedure	0.184042
Pediatrician occupation	Professional or Occupational Group	0.184014
Daughter	Family Group	0.183996
Yard work	Daily or Recreational Activity	0.183934
Decision Making	Mental Process	0.183918
Denial Psychology	Mental Process	0.183912
spouse	Family Group	0.183756
Engineer	Professional or Occupational Group	0.183713
Disease remission	Finding	0.183586
Oral Ulcer	Disease or Syndrome	0.183568
No status change	Finding	0.183475
Abnormal	Finding	0.183474
school counseling	Therapeutic or Preventive Procedure	0.183327
Creativity	Mental Process	0.183324
Aphthous Stomatitis	Disease or Syndrome	0.183274
Presenile dementia	Mental or Behavioral Dysfunction	0.183166
Occupational Stress	Finding	0.183008
Young Adult	Age Group	0.183007
Amnesia	Mental or Behavioral Dysfunction	0.18292
Endoscopic Retrograde Cholangiopancreatography	Diagnostic Procedure	0.182705
Aggressive behavior	Individual Behavior	0.182608	0.182608
Physics	Occupation or Discipline	0.182604
DELAYED SLEEP PHASE DISORDER SUSCEPTIBILITY TO	Finding	0.182589
Unnecessary Procedures	Health Care Activity	0.182571
Suicide	Finding	0.182466
Software Engineering	Occupation or Discipline	0.182402
Neurodevelopmental Disorders	Mental or Behavioral Dysfunction	0.1824
mental health worker	Professional or Occupational Group	0.182265
Redness	Finding	0.182214
Somnambulism	Disease or Syndrome	0.181999
Glaucoma	Disease or Syndrome	0.181939
Waitress	Professional or Occupational Group	0.181798
social worker	Professional or Occupational Group	0.181754
Deregulation	Activity	0.181749
Aniridia	Congenital Abnormality	0.181601
Badminton	Daily or Recreational Activity	0.181536
Chronic anxiety	Mental or Behavioral Dysfunction	0.181452
Tutoring	Educational Activity	0.181239
Endocrinologists	Professional or Occupational Group	0.181199
OROFACIAL CLEFT 1	Disease or Syndrome	0.180989
Reservation action	Activity	0.180952
Drugged state	Finding	0.180899
Problem Solving mental process	Mental Process	0.180716
Choice Behavior	Individual Behavior	0.18063	0.18063
Agoraphobia	Mental or Behavioral Dysfunction	0.180452
Dysmenorrhea	Disease or Syndrome	0.180427
Co-morbid conditions	Finding	0.18042
Ehlers-Danlos Syndrome	Disease or Syndrome	0.180418
Twenties	Age Group	0.180332
Definitely	Finding	0.180279
Rheumatologist	Professional or Occupational Group	0.180245
pleasurable emotion	Mental Process	0.180061
impatience	Mental or Behavioral Dysfunction	0.180033
Specialist	Professional or Occupational Group	0.180018
Attending provider role	Professional or Occupational Group	0.179938
Coach occupation	Professional or Occupational Group	0.179761
Nail Biting	Individual Behavior	0.179747	0.179747
Serial Learning	Mental Process	0.179687
emotional trauma	Mental or Behavioral Dysfunction	0.179669
Cruising	Finding	0.179623
Drug Trafficking	Individual Behavior	0.1796	0.1796
medical diagnosis	Diagnostic Procedure	0.179451
Sneezing	Sign or Symptom	0.179425
Discomfort	Sign or Symptom	0.179378
Nystagmus	Disease or Syndrome	0.179269
Hypesthesia	Finding	0.179247
Dyspnea	Sign or Symptom	0.179209
Hypersexuality state	Mental or Behavioral Dysfunction	0.179178
Swimming	Daily or Recreational Activity	0.179152
psychiatric issue	Mental or Behavioral Dysfunction	0.179139
Hyperventilation	Finding	0.178865
academic test	Educational Activity	0.178848
Made redundant finding	Finding	0.178795
Pericarditis	Disease or Syndrome	0.178741
Sets goals	Finding	0.178686
Confirmation	Finding	0.178585
Government	Organization	0.178521
Preventive monitoring	Health Care Activity	0.178467
Advertising activity	Occupational Activity	0.178456
Hypokinesia	Finding	0.17841
knitting	Daily or Recreational Activity	0.178348
Clumsy	Finding	0.178185
Scratch -action	Activity	0.178125
Physically active	Finding	0.17804
Preauricular Fistulae Congenital	Congenital Abnormality	0.17803
History taking mental health	Health Care Activity	0.178022
Weepiness	Finding	0.177697
living situation	Finding	0.177578
Skin drag	Finding	0.177563
Graduation	Educational Activity	0.177541
Dysautonomia	Disease or Syndrome	0.177485
Diarrhea	Sign or Symptom	0.177338
Alcoholic Intoxication Chronic	Mental or Behavioral Dysfunction	0.177199
Gratification	Social Behavior	0.177112
Eye Movement Desensitization Reprocessing	Therapeutic or Preventive Procedure	0.177108
Electrical engineer general	Professional or Occupational Group	0.177096
purging	Disease or Syndrome	0.177016
Nurse Practitioner - Family	Professional or Occupational Group	0.17686
Disorientation	Sign or Symptom	0.176852
Adequate Knowledge	Finding	0.176634
Keeling - action	Therapeutic or Preventive Procedure	0.176439
Very bad	Finding	0.17628
Enthusiastic	Mental Process	0.17625
Thirsty	Finding	0.176188
Industry	Occupational Activity	0.176113
Continuous Positive Airway Pressure	Therapeutic or Preventive Procedure	0.176099
weird feeling	Finding	0.176093
medical insurance	Finding	0.175933
Cut of back	Injury or Poisoning	0.175918
Avoidance	Mental Process	0.175908
Aura	Finding	0.175844
Coordinator	Professional or Occupational Group	0.175789
Has tingling sensation	Sign or Symptom	0.175724
Pounding heart	Sign or Symptom	0.175722
doxorubicin/fluorouracil/mitomycin protocol	Therapeutic or Preventive Procedure	0.175701
Stereotyping	Mental Process	0.175678
Not as Good as Others	Finding	0.17564
Achievement	Behavior	0.175613
Symptom Flare Up	Sign or Symptom	0.175537
Conflict Psychology	Individual Behavior	0.175527	0.175527
Eating routine	Individual Behavior	0.175485	0.175485
Vitamin B 12 Deficiency	Disease or Syndrome	0.175471
Self-advocates	Finding	0.175444
Memory Long-Term	Mental Process	0.175373
Rhythm	Finding	0.175328
Disabled Persons	Patient or Disabled Group	0.175299
Insertion of pack procedure	Therapeutic or Preventive Procedure	0.175159
Self-referral	Health Care Activity	0.175082
Constipation	Sign or Symptom	0.174996
Reminding	Therapeutic or Preventive Procedure	0.174849
Hoarding	Individual Behavior	0.174819	0.174819
Coughing	Sign or Symptom	0.174748
Broad fingertip	Finding	0.174592
Supportive care	Health Care Activity	0.174265
test anxiety	Mental Process	0.174209
Environmental Science	Occupation or Discipline	0.174155
Bariatric Surgery	Therapeutic or Preventive Procedure	0.173941
Clinician	Professional or Occupational Group	0.173776
Dental Procedures	Therapeutic or Preventive Procedure	0.173766
Diffuse Optical Tomography	Diagnostic Procedure	0.173691
General symptom	Sign or Symptom	0.173627
Eating problem	Finding	0.173612
Aortic Valve Insufficiency	Disease or Syndrome	0.173593
Traineeships	Educational Activity	0.173494
Brothers	Family Group	0.173293
Greasy hair	Finding	0.173129
Spasm	Sign or Symptom	0.173106
Tutors	Professional or Occupational Group	0.173088
Alcohol abuse	Mental or Behavioral Dysfunction	0.172953
Chronic condition	Finding	0.172823
Hyperhidrosis disorder	Finding	0.172754
Ecstatic	Finding	0.172618
Does steer	Finding	0.172464
Subacute Bacterial Endocarditis	Disease or Syndrome	0.172376
Does shave finding	Finding	0.172339
Aftercare	Health Care Activity	0.172336
Internist	Professional or Occupational Group	0.171901
Chronic Fatigue Syndrome	Disease or Syndrome	0.171864
Sinusitis	Disease or Syndrome	0.171847
Feeling despair	Sign or Symptom	0.171746
Handwriting	Activity	0.171729
Lucid	Finding	0.171551
Bulla	Finding	0.17141
Duane Retraction Syndrome	Disease or Syndrome	0.171061
Consultant	Professional or Occupational Group	0.170835
Psychiatric therapeutic procedure	Therapeutic or Preventive Procedure	0.170763
fieldwork	Professional or Occupational Group	0.170733
Normal mood	Finding	0.170729
Infant	Age Group	0.170723
Educational Psychologist	Professional or Occupational Group	0.170662
Diagnostic tests	Diagnostic Procedure	0.170619
Word Association Tests	Diagnostic Procedure	0.170445
Immobile	Finding	0.170418
Disputes	Social Behavior	0.170415
Father person	Family Group	0.170297
Paracentesis	Therapeutic or Preventive Procedure	0.170097
Foot tapping	Mental or Behavioral Dysfunction	0.170074
excitable	Sign or Symptom	0.169908
Sense of identity observable entity	Mental Process	0.169855
Asymptomatic	Finding	0.169837
Office Visits	Health Care Activity	0.169736
Stellar pharmaceutical company	Health Care Related Organization	0.169734
Mechanical engineer	Professional or Occupational Group	0.169613
Reparative closure	Therapeutic or Preventive Procedure	0.169583
Sleep Paralysis	Disease or Syndrome	0.169274
Workers	Professional or Occupational Group	0.169151
Tunnel visual field constriction	Disease or Syndrome	0.169118
Difficulty walking	Finding	0.169013
differently abled	Patient or Disabled Group	0.169011
Clumsiness	Sign or Symptom	0.168968
Medical care	Health Care Activity	0.168943
Design	Activity	0.168933
ambition	Mental Process	0.16893
Wash cleansing action	Activity	0.168892
Weight Lifting	Daily or Recreational Activity	0.168839
Societies	Organization	0.168772
Occupational activity of managing finances	Occupational Activity	0.168708
production	Occupational Activity	0.168648
Destructive behavior	Individual Behavior	0.168492	0.168492
foreign language learning	Mental Process	0.168405
Does walk	Finding	0.168384
Interdisciplinary Studies	Occupational Activity	0.168106
Alcohol or Other Drugs use	Mental or Behavioral Dysfunction	0.168091
Symptom control regime/therapy	Therapeutic or Preventive Procedure	0.168062
Wheezing	Sign or Symptom	0.168045
Intelligence Tests	Diagnostic Procedure	0.16802
Hormone replacement therapy	Therapeutic or Preventive Procedure	0.167822
Chemical Engineering	Occupation or Discipline	0.167814
Physical health problems	Finding	0.167799
Take	Health Care Activity	0.167718
general education	Educational Activity	0.167634
Endurance	Finding	0.167474
completed third grade	Finding	0.167411
manic episode	Mental or Behavioral Dysfunction	0.167402
Hang nail	Finding	0.167275
Mixed anxiety and depressive disorder	Mental or Behavioral Dysfunction	0.167237
High risk of	Finding	0.167219
Patient in hospital	Finding	0.167218
Bipolar disorder type	Finding	0.167217
Abnormal breathing	Finding	0.167157
Wakefulness	Mental Process	0.167144
Relationship - Sibling	Social Behavior	0.167088
Agent Expert	Professional or Occupational Group	0.166953
Level of stress	Finding	0.166885
Diabetes	Disease or Syndrome	0.166871
Dental caries	Disease or Syndrome	0.16683
American Medical Association	Professional Society	0.166828
Optimism	Mental Process	0.166682
Nuchal Translucency Screen	Diagnostic Procedure	0.166574
Residency	Educational Activity	0.166475
Respiratory Distress Syndrome Adult	Disease or Syndrome	0.166434
daily activities	Daily or Recreational Activity	0.166345
Avoidant Restrictive Food Intake Disorder	Mental or Behavioral Dysfunction	0.166343
Behavioral change	Individual Behavior	0.166285	0.166285
Diet poor	Finding	0.166133
Zunich neuroectodermal syndrome	Disease or Syndrome	0.166098
Sales - occupational activity	Occupational Activity	0.166091
Salvage Therapy	Therapeutic or Preventive Procedure	0.166089
Consciousness related finding	Finding	0.166016
Medical assistant	Professional or Occupational Group	0.165816
Metal fever	Disease or Syndrome	0.165813
Pharmacotherapy Continuation	Therapeutic or Preventive Procedure	0.165659
Immunocompromised Host	Finding	0.165616
personal responsibility	Individual Behavior	0.165278	0.165278
Toxic Epidermal Necrolysis	Disease or Syndrome	0.165076
Biochemistry	Occupation or Discipline	0.165025
Bathing	Therapeutic or Preventive Procedure	0.16501
Ifosfamide/Methotrexate/Procarbazine protocol	Therapeutic or Preventive Procedure	0.164908
Operative Surgical Procedures	Therapeutic or Preventive Procedure	0.164812
Bedridden	Finding	0.164731
Yoga	Therapeutic or Preventive Procedure	0.164678
Insecurity	Mental Process	0.16466
Auditory Perceptual Disorders	Mental or Behavioral Dysfunction	0.164602
financial - billing arrangement	Health Care Activity	0.164521
Chef	Professional or Occupational Group	0.164359
Child	Age Group	0.164267
Bone Banks	Health Care Related Organization	0.164229
United States Food and Drug Administration	Health Care Related Organization	0.163985
Total Marrow Irradiation	Therapeutic or Preventive Procedure	0.163966
Escape mental process	Mental Process	0.163949
Instability	Finding	0.163873
Tomography Emission-Computed Single-Photon	Diagnostic Procedure	0.163846
Diplopia	Finding	0.163689
Hallucinogen Persisting Perception Disorder	Mental or Behavioral Dysfunction	0.163662
HAC protocol	Therapeutic or Preventive Procedure	0.163539
degree program	Educational Activity	0.163451
Nurses Aides	Professional or Occupational Group	0.163291
grammar	Occupation or Discipline	0.163232
Pharyngitis	Disease or Syndrome	0.163221
Dull pain	Sign or Symptom	0.163166
Balanced diet	Therapeutic or Preventive Procedure	0.16314
apprehension	Finding	0.163049
Locked door procedure	Therapeutic or Preventive Procedure	0.162995
Professional guide	Professional or Occupational Group	0.162975
Self-conscious	Mental Process	0.162913
temptation	Mental Process	0.162882
Biofeedback	Therapeutic or Preventive Procedure	0.162737
Printing	Occupational Activity	0.162665
Whiplash Injuries	Injury or Poisoning	0.162568
pity	Mental Process	0.162537
Career changed	Finding	0.162479
Replacement therapy	Therapeutic or Preventive Procedure	0.162077
Compassionate Use	Health Care Activity	0.161766
Multiple Acyl Coenzyme A Dehydrogenase Deficiency	Disease or Syndrome	0.16176
Mental Processes	Mental Process	0.161744
Handling	Finding	0.161719
Veterinarian	Professional or Occupational Group	0.161657
Reassuring procedure	Health Care Activity	0.161594
Imbalance	Sign or Symptom	0.161443
High School Teachers	Professional or Occupational Group	0.161433
Trichomonas Infections	Disease or Syndrome	0.161386
Present	Finding	0.161362
Examiner Medical	Professional or Occupational Group	0.161258
coping techniques	Individual Behavior	0.161197	0.161197
Mydriasis	Sign or Symptom	0.161145
Does crawl finding	Finding	0.160784
Marketing	Occupational Activity	0.160568
Social Distance	Social Behavior	0.160408
attention span	Mental Process	0.160299
Technology	Occupation or Discipline	0.160238
sandoz	Health Care Related Organization	0.160211
Suppliers	Professional or Occupational Group	0.160166
entrepreneur	Professional or Occupational Group	0.160112
Ophthalmic examination and evaluation	Therapeutic or Preventive Procedure	0.16008
Private tutor	Professional or Occupational Group	0.160042
childcare	Occupational Activity	0.160021
Mental health program	Health Care Related Organization	0.160016
Mother person	Family Group	0.160012
Myopia	Disease or Syndrome	0.159909
Chronic disease	Disease or Syndrome	0.159908
Gigantism	Disease or Syndrome	0.159889
Gagging	Finding	0.159819
Compulsive Personality Disorder	Mental or Behavioral Dysfunction	0.159684
Toddler age group	Age Group	0.159625
skill learning	Mental Process	0.159456
Wrapping procedure	Health Care Activity	0.159344
Cesarean section	Therapeutic or Preventive Procedure	0.159319
Ophthalmologist occupation	Professional or Occupational Group	0.159234
Heavy tobacco smoker	Finding	0.159217
Mediation	Social Behavior	0.159206
Mental health assessment	Health Care Activity	0.159147
Comfort	Mental Process	0.159079
Cousin	Family Group	0.15903
Comatose	Disease or Syndrome	0.159017
Natural Science Disciplines	Occupation or Discipline	0.158794
Paraplegic	Finding	0.158725
Barotrauma of descent	Injury or Poisoning	0.158691
Seizures Focal	Disease or Syndrome	0.158581
Emergency Medical Technicians	Professional or Occupational Group	0.158537
Elation	Finding	0.158518
Computer Sciences	Occupation or Discipline	0.158517
irrational	Finding	0.158435
Agony	Finding	0.158418
Asthenopia	Disease or Syndrome	0.158403
CP protocol	Therapeutic or Preventive Procedure	0.158376
Electroencephalography	Diagnostic Procedure	0.158348
World Health Organization	Health Care Related Organization	0.158334
Artist	Professional or Occupational Group	0.158137
gene therapy	Therapeutic or Preventive Procedure	0.157998
Diagnosis clinical	Diagnostic Procedure	0.157918
housewife	Professional or Occupational Group	0.157917
Psychological Well Being	Finding	0.157913
amsacrine/azacitidine/etoposide	Therapeutic or Preventive Procedure	0.157719
Incised wound	Injury or Poisoning	0.157637
Commence	Activity	0.157607
Sweep	Health Care Activity	0.157594
family issues	Finding	0.157579
Intern	Professional or Occupational Group	0.157482
Current Some Day Smoker	Finding	0.157409
Author	Professional or Occupational Group	0.157023
Drug abuser	Patient or Disabled Group	0.156803
Monster disorder	Congenital Abnormality	0.156796
Heart failure	Disease or Syndrome	0.156789
Depersonalization	Mental or Behavioral Dysfunction	0.156766
Unbearable Pain	Sign or Symptom	0.156679
Regular exercise observable entity	Daily or Recreational Activity	0.156642
life skills	Individual Behavior	0.156622	0.156622
Demand clinical	Therapeutic or Preventive Procedure	0.156481
Tonic-Clonic Epilepsy	Disease or Syndrome	0.156161
self-worth	Mental Process	0.156126
Liver problem	Finding	0.155995
Escalation	Activity	0.155984
Promotion action	Activity	0.155826
Hanging	Injury or Poisoning	0.155729
CEREBELLAR ATAXIA NEUROPATHY AND VESTIBULAR AREFLEXIA SYNDROME	Disease or Syndrome	0.155698
Convulsive therapy	Therapeutic or Preventive Procedure	0.155628
Physical Inactivity	Finding	0.155551
Transplantation	Therapeutic or Preventive Procedure	0.155533
Dietitian	Professional or Occupational Group	0.155363
Arts	Occupation or Discipline	0.155267
Adoptive Immunotherapy	Therapeutic or Preventive Procedure	0.155197
Abdomen distended	Finding	0.154986
Claustrophobia	Mental or Behavioral Dysfunction	0.154981
Self-Injurious Behavior	Individual Behavior	0.154936	0.154936
Rolling of eyes	Sign or Symptom	0.15492
Play	Daily or Recreational Activity	0.154887
Cant	Finding	0.154831
Curiosity	Individual Behavior	0.154826	0.154826
Middle insomnia	Mental or Behavioral Dysfunction	0.154816
weightlifting	Daily or Recreational Activity	0.154634
facial muscle spasm	Finding	0.15452
Cataplexy	Disease or Syndrome	0.154457
Chronic back pain	Sign or Symptom	0.154421
Male-to-female transsexual finding	Finding	0.154406
Thyroid Alteration	Finding	0.154394
Scar Tissue	Finding	0.154382
Mass of body structure	Finding	0.154366
Barrett Esophagus	Disease or Syndrome	0.154283
diabetic	Finding	0.154236
Stage fright	Mental or Behavioral Dysfunction	0.154214
Public Speaking	Social Behavior	0.154101
Stress management	Health Care Activity	0.154053
muscle mass	Finding	0.154044
Perceptual Disorders	Mental or Behavioral Dysfunction	0.154041
Bed-ridden	Finding	0.153887
Laceration	Injury or Poisoning	0.153836
Does communicate	Finding	0.153833
spells neurological symptom	Sign or Symptom	0.153805
Isolation procedure	Therapeutic or Preventive Procedure	0.153745
Family problems	Finding	0.153701
mental health counseling	Therapeutic or Preventive Procedure	0.153536
Hypoglycemia	Disease or Syndrome	0.153496
Accomplishment	Social Behavior	0.153389
Superficial abrasion	Injury or Poisoning	0.153192
Strenuous Exercise	Daily or Recreational Activity	0.15316
Stress Psychological	Mental or Behavioral Dysfunction	0.153118
Agencies	Organization	0.152921
Masturbation	Individual Behavior	0.152829	0.152829
Shivering	Finding	0.152819
Ability to read	Mental Process	0.152754
Congenital pectus excavatum	Congenital Abnormality	0.152536
Intrusive thoughts	Mental or Behavioral Dysfunction	0.15232
Trembling	Sign or Symptom	0.152235
Clinical act of insertion	Health Care Activity	0.152215
Jerky head movements	Finding	0.152207
Blame	Mental Process	0.152198
Peeling of skin	Finding	0.152149
Choose action	Activity	0.152111
Disclosure	Individual Behavior	0.151889	0.151889
Deploy	Activity	0.151821
desire	Mental Process	0.151819
Weight maintenance regimen	Therapeutic or Preventive Procedure	0.151722
Suicide attempt	Injury or Poisoning	0.151679
WHIM syndrome	Disease or Syndrome	0.151597
Boys	Age Group	0.151508
Obsessive thoughts	Mental or Behavioral Dysfunction	0.151507
giddy mood	Sign or Symptom	0.15142
Tumor grade G1	Finding	0.151298
Emotional state observations	Finding	0.151216
Liquid diet	Therapeutic or Preventive Procedure	0.151143
Rickets	Disease or Syndrome	0.151072
Hyperthyroidism	Disease or Syndrome	0.151055
Lawyer occupation	Professional or Occupational Group	0.151006
Instructor	Professional or Occupational Group	0.150973
Severing	Therapeutic or Preventive Procedure	0.150953
Coprolalia	Finding	0.150949
Bullying	Mental or Behavioral Dysfunction	0.150851
Dermabrasion	Therapeutic or Preventive Procedure	0.150789
Drug Company	Health Care Related Organization	0.150758
Maker occupation	Professional or Occupational Group	0.150705
Communication	Social Behavior	0.150583
Corporation	Organization	0.150578
prohibition	Social Behavior	0.150572
early adulthood	Age Group	0.150556
Parenting behavior	Social Behavior	0.15037
incapable	Finding	0.15036
Brain Injuries	Injury or Poisoning	0.150247
Squirming	Finding	0.150094
Diabetes Mellitus Insulin-Dependent	Disease or Syndrome	0.150092
Wife left home	Finding	0.150088
Voluntary	Individual Behavior	0.150065	0.150065
Abdominal bloating	Sign or Symptom	0.149875
Aunt	Family Group	0.149839
Nanny	Professional or Occupational Group	0.149813
Developmental Coordination Disorder	Mental or Behavioral Dysfunction	0.149792
Thoughts of self harm	Mental or Behavioral Dysfunction	0.149778
Material Disintegration	Finding	0.149759
Blow -accident	Injury or Poisoning	0.149696
Tremor of hands	Sign or Symptom	0.149666
Employed	Finding	0.149661
Self-Perception	Mental Process	0.149629
Execution	Activity	0.149622
Arthralgia	Sign or Symptom	0.14947
Does catch finding	Finding	0.149467
Gregarious character	Finding	0.149393
bucking	Injury or Poisoning	0.149315
Neurofeedback	Therapeutic or Preventive Procedure	0.14928
No Response - Disease Response	Finding	0.14916
Activities of Daily Living activity	Daily or Recreational Activity	0.149141
perseverance	Mental Process	0.149124
File record	Occupational Activity	0.149098
executives	Professional or Occupational Group	0.148911
mathematical ability	Mental Process	0.148903
Exercise stress test	Diagnostic Procedure	0.148843
Jumping jacks	Daily or Recreational Activity	0.148654
Infectious Mononucleosis	Disease or Syndrome	0.148567
Household income	Finding	0.148441
Clinical Decision-Making	Diagnostic Procedure	0.148328
Pervasive Development Disorder	Mental or Behavioral Dysfunction	0.148302
Malnutrition	Disease or Syndrome	0.148278
Schizophrenia	Mental or Behavioral Dysfunction	0.148225
Vocational Guidance	Educational Activity	0.148148
Social Skills	Social Behavior	0.147967
Heat Stroke	Injury or Poisoning	0.14784
Inflammatory Bowel Diseases	Disease or Syndrome	0.147781
Stomach ache	Sign or Symptom	0.14747
Hoax	Individual Behavior	0.14728	0.14728
Memory Training	Therapeutic or Preventive Procedure	0.14725
Son person	Family Group	0.147123
Psychological inhibition	Mental Process	0.14696
dumping	Disease or Syndrome	0.146877
Somewhat	Finding	0.146864
Swelling	Finding	0.146831
Cold sweat	Sign or Symptom	0.146766
Irreversible Toxicity	Injury or Poisoning	0.146747
furuncle	Disease or Syndrome	0.146563
Short menstrual periods	Finding	0.146508
Delusions	Mental or Behavioral Dysfunction	0.146375
Does sit down	Finding	0.146349
Orthodontist	Professional or Occupational Group	0.146164
Activity involving pilates	Daily or Recreational Activity	0.145995
Injury wounds	Injury or Poisoning	0.145896
Dermatologist	Professional or Occupational Group	0.145833
Simian Acquired Immunodeficiency Syndrome	Disease or Syndrome	0.145767
Mental health diagnosis	Finding	0.145619
Device Damaged Prior to Use	Finding	0.145511
talented	Finding	0.145478
Washed	Finding	0.145391
Discussion communication	Social Behavior	0.14535
Personality Disorders	Mental or Behavioral Dysfunction	0.145294
Self-doubt	Individual Behavior	0.145225	0.145225
Starve	Activity	0.145202
Kidney Calculi	Disease or Syndrome	0.145179
Neurologic Examination	Diagnostic Procedure	0.145153
sympathy	Mental Process	0.145131
CHOP protocol-cyclophosphamide/doxorubicin/prednisone/vincristine	Therapeutic or Preventive Procedure	0.145128
Ideation	Mental Process	0.145122
Addictive Behavior	Mental or Behavioral Dysfunction	0.145105
Pleasant	Mental Process	0.145101
Works at home	Finding	0.145007
Vancomycin intermediate staphylococcus aureus infection	Disease or Syndrome	0.144981
Diagnostic assessment	Diagnostic Procedure	0.144919
incoherent	Finding	0.144908
Brain scan	Diagnostic Procedure	0.144794
Identity Crisis	Mental Process	0.144784
Empathy	Individual Behavior	0.144763	0.144763
Motion Sickness	Disease or Syndrome	0.144752
Behavior showing increased motor activity	Finding	0.144367
Exaggeration technique procedure	Therapeutic or Preventive Procedure	0.144343
Airway Resistance Test	Diagnostic Procedure	0.144342
Congenital Heart Defects	Congenital Abnormality	0.144275
Emotional support	Health Care Activity	0.144248
Sleep Apnea Obstructive	Disease or Syndrome	0.144081
Loss of scalp hair	Finding	0.143847
Surgical construction	Therapeutic or Preventive Procedure	0.143717
Discover	Activity	0.143504
Stiff-Person Syndrome	Disease or Syndrome	0.143326
Obsessive Behavior	Individual Behavior	0.143201	0.143201
Social Sciences	Occupation or Discipline	0.1432
Feeling unhappy	Finding	0.143192
Chronic Kidney Diseases	Disease or Syndrome	0.143108
degree of relationship - exchange	Social Behavior	0.143048
Departure - action	Activity	0.142991
Legal Liability / Liability Insurance	Health Care Activity	0.142944
Complete Blockage Device	Finding	0.142807
Excruciating pain	Sign or Symptom	0.142681
Mental distress	Finding	0.142658
Smiling	Social Behavior	0.142615
Scanning	Diagnostic Procedure	0.142614
Multiple Chronic Conditions	Disease or Syndrome	0.142451
Abscess	Disease or Syndrome	0.142447
Hurting Pain	Sign or Symptom	0.142341
No Pressure	Finding	0.142271
Echocardiography	Diagnostic Procedure	0.14213
Does tiptoe	Finding	0.141975
cooperative	Organization	0.1419
49XXXXX syndrome	Disease or Syndrome	0.141875
Percussion	Diagnostic Procedure	0.141856
Mental deterioration	Mental or Behavioral Dysfunction	0.141686
Used Quit Cigarette Smoking Videos	Finding	0.141652
no longer in use	Finding	0.141564
Autism Spectrum Disorders	Mental or Behavioral Dysfunction	0.141459
Division of Extramural Activities	Health Care Related Organization	0.141458
Gait Drop Foot	Finding	0.14143
Extraction	Therapeutic or Preventive Procedure	0.141408
Dietary Supplementation	Therapeutic or Preventive Procedure	0.141305
Mental health treatment	Therapeutic or Preventive Procedure	0.141253
Return to Work	Finding	0.141155
Heart murmur	Finding	0.141092
Flare-up	Finding	0.141074
Whole-Body Irradiation	Therapeutic or Preventive Procedure	0.141053
Catastrophization	Finding	0.140952
categorizing	Activity	0.140935
Baker general	Professional or Occupational Group	0.140921
Anemia	Disease or Syndrome	0.140901
Reclusive	Finding	0.140657
Unstable status	Finding	0.140572
Annoying Pain	Sign or Symptom	0.140524
Food Services	Occupational Activity	0.140448
Intramedullary Nailing	Therapeutic or Preventive Procedure	0.140446
Constant pain	Finding	0.140379
Thickened	Finding	0.140372
Bipolar I disorder	Mental or Behavioral Dysfunction	0.14037
Cheek biting	Mental or Behavioral Dysfunction	0.140255
Throat clearing	Finding	0.140236
Discord	Social Behavior	0.140232
Intravenous infusion procedures	Therapeutic or Preventive Procedure	0.140205
Worthlessness	Finding	0.140193
Poor communication	Finding	0.140183
Subconscious	Mental Process	0.140117
Night Terrors	Mental or Behavioral Dysfunction	0.140041
Recurrent depression	Mental or Behavioral Dysfunction	0.139953
signs/symptoms-physical	Sign or Symptom	0.139901
Jealousy	Mental Process	0.139715
Wrestling	Daily or Recreational Activity	0.139645
Divorced state	Finding	0.139638
Outpatients	Patient or Disabled Group	0.139495
Intraocular pressure finding	Finding	0.13946
altretamine/cisplatin/cyclophosphamide/misonidazole protocol	Therapeutic or Preventive Procedure	0.139347
Flaked Material	Finding	0.139274
employment history	Finding	0.139181
membership	Individual Behavior	0.139123	0.139123
Pimples	Sign or Symptom	0.139047
Does pull	Finding	0.139045
Facial asymmetry	Finding	0.139008
Agreement	Social Behavior	0.138962
Abnormality of mitochondrial metabolism	Finding	0.138749
Collapse finding	Finding	0.138743
Running away	Finding	0.138706
Carpal Tunnel Syndrome	Disease or Syndrome	0.138625
Cytomegalovirus Infections	Disease or Syndrome	0.138624
bleomycin/doxorubicin/lomustine/streptozocin protocol	Therapeutic or Preventive Procedure	0.138616
Crying out	Finding	0.138524
Dent in Material	Finding	0.13851
Invalidism	Finding	0.13845
Hairdresser	Professional or Occupational Group	0.138336
Search - action	Activity	0.138189
put - instruction imperative	Activity	0.138187
Gloomy	Finding	0.138103
Vitamin D supplement therapy	Therapeutic or Preventive Procedure	0.138051
contextual factors	Mental Process	0.138033
Humiliation	Mental Process	0.137934
Avolition	Mental Process	0.137885
Physical Therapist	Professional or Occupational Group	0.137884
Plagiarism	Individual Behavior	0.137883	0.137883
Trauma therapy	Health Care Activity	0.137838
Activation action	Activity	0.137831
Owns own home	Finding	0.137736
Psychological Tests procedure	Diagnostic Procedure	0.137735
Whistling	Social Behavior	0.137732
Massage Therapy	Therapeutic or Preventive Procedure	0.137716
Health behavior	Individual Behavior	0.137688	0.137688
Military Personnel	Professional or Occupational Group	0.137686
Emergency medical service	Health Care Activity	0.137683
Police	Professional or Occupational Group	0.13763
Severe major depression with psychotic features	Mental or Behavioral Dysfunction	0.137556
Phobia Social	Mental or Behavioral Dysfunction	0.137452
Washing hands function	Daily or Recreational Activity	0.137427
Emptying	Activity	0.137421
Muscle Rigidity	Sign or Symptom	0.137364
Group Psychotherapy	Therapeutic or Preventive Procedure	0.137341
Cardiac monitoring	Diagnostic Procedure	0.137229
Reporting	Health Care Activity	0.136952
Does run finding	Finding	0.136885
Oral health	Finding	0.136851
Synthesis	Activity	0.13676
human old age 65+	Age Group	0.136711
Interventional procedure	Therapeutic or Preventive Procedure	0.136706
Self-employed	Finding	0.136689
Soaking Procedure	Therapeutic or Preventive Procedure	0.136672
Muscular stiffness	Sign or Symptom	0.13667
Vandalism	Social Behavior	0.136534
Ill-at-ease	Finding	0.136441
Pili incarnati disorder	Disease or Syndrome	0.136407
Behavioral tic	Mental or Behavioral Dysfunction	0.136339
Hypervigilance	Mental or Behavioral Dysfunction	0.136214
Nerve injury	Injury or Poisoning	0.136134
Clinical Clerkship	Educational Activity	0.136012
Level of interest	Mental Process	0.135896
Cigarette smoking behavior	Individual Behavior	0.135829	0.135829
Academic skill disorder	Mental or Behavioral Dysfunction	0.13568
School Counselor	Professional or Occupational Group	0.135598
Hard Work	Daily or Recreational Activity	0.135522
Commission on Cancer	Health Care Related Organization	0.135489
Hospitalization	Health Care Activity	0.13537
Food fads	Finding	0.135369
Publishing	Occupational Activity	0.135354
romantic	Mental Process	0.135293
Firesetting Behavior	Mental or Behavioral Dysfunction	0.135292
Mental handicap	Mental or Behavioral Dysfunction	0.135112
No incoordination	Finding	0.135087
Loud thoughts	Finding	0.135085
Dual diagnosis psychiatry	Finding	0.134979
Sharp pain	Sign or Symptom	0.134784
Stereotypic Movement Disorder	Mental or Behavioral Dysfunction	0.134712
CHAP protocol	Therapeutic or Preventive Procedure	0.134682
Does jump	Finding	0.134679
Insight	Mental Process	0.134676
Gnawing sensation quality	Finding	0.134577
Snoring	Sign or Symptom	0.134448
Exploration with a probe	Diagnostic Procedure	0.134442
Foundations	Organization	0.134419
Starvation	Finding	0.134405
weight problem	Sign or Symptom	0.134328
Radionuclide Imaging	Diagnostic Procedure	0.134274
Spraying behavior	Mental or Behavioral Dysfunction	0.134206
Autoimmune Diseases	Disease or Syndrome	0.134182
Blast Injuries	Injury or Poisoning	0.1341
Workforce - population group	Professional or Occupational Group	0.134098
Shouting	Finding	0.134093
Documented	Health Care Activity	0.134081
Study Subject Enrolled	Finding	0.134025
Divorce	Social Behavior	0.134007
Pregnancy Tests	Diagnostic Procedure	0.134006
Feeling mixed emotions	Mental Process	0.133959
Mental problem	Finding	0.133865
Cyst	Disease or Syndrome	0.133754
Discipline problem	Finding	0.133707
Refractory anemias	Disease or Syndrome	0.133699
Self-Criticism	Individual Behavior	0.133594	0.133594
Board committee	Organization	0.133561
Students Medical	Professional or Occupational Group	0.133546
Kindergarten Completion	Finding	0.133474
Grandmother	Family Group	0.133346
Arthritis	Disease or Syndrome	0.13322
Mitral Valve Prolapse Syndrome	Disease or Syndrome	0.133182
Consensus	Social Behavior	0.133124
Inertia	Finding	0.133123
Voluntary Workers	Professional or Occupational Group	0.133112
Loading Technique	Activity	0.133081
Eligibility Determination	Health Care Activity	0.133056
brazilian	Finding	0.132707
Excess skin of eyelid	Finding	0.132698
Stimulant therapy	Therapeutic or Preventive Procedure	0.13269
Cryptotia	Congenital Abnormality	0.132624
Calculation	Activity	0.132567
Hypnotic Age Regression	Therapeutic or Preventive Procedure	0.132326
A little bit	Finding	0.13216
Gambling	Individual Behavior	0.132144	0.132144
Gasping for breath	Sign or Symptom	0.132064
Perceived quality of life	Sign or Symptom	0.132007
Poor concentration finding	Finding	0.131989
Language Development	Mental Process	0.131974
Healthy Lifestyle	Individual Behavior	0.131954	0.131954
General Anesthesia	Therapeutic or Preventive Procedure	0.131896
Dysfunctional coping using self defense mechanisms	Mental Process	0.131817
anaemic	Finding	0.131762
Wears glasses	Finding	0.131685
Lopes Gorlin syndrome	Disease or Syndrome	0.131637
Martial Arts	Daily or Recreational Activity	0.131618
Bipolar II disorder	Mental or Behavioral Dysfunction	0.131603
Boxing sports activity	Daily or Recreational Activity	0.131499
Bartender	Professional or Occupational Group	0.131277
Lupus Vulgaris	Disease or Syndrome	0.131274
Drinker	Finding	0.131154
Chronically Ill	Disease or Syndrome	0.131145
Veganism	Finding	0.13114
Prediabetes syndrome	Disease or Syndrome	0.131003
MOP protocol	Therapeutic or Preventive Procedure	0.130947
self defense	Individual Behavior	0.130933	0.130933
Self awareness	Mental Process	0.130916
Harsh voice quality	Sign or Symptom	0.130875
Medical Device Problem	Finding	0.130737
professional development	Occupational Activity	0.130429
Timed up and go mobility test	Diagnostic Procedure	0.130408
Personality Tests	Diagnostic Procedure	0.130363
Import	Occupational Activity	0.130361
pustule	Finding	0.130316
Greasy skin	Finding	0.130294
Chemotherapy Regimen	Therapeutic or Preventive Procedure	0.13028
Consciousness clear	Finding	0.130273
Cerebrovascular accident	Disease or Syndrome	0.130254
musicians	Professional or Occupational Group	0.130247
Infusion procedures	Therapeutic or Preventive Procedure	0.130135
Screening procedure	Diagnostic Procedure	0.130127
Convergence Insufficiency	Disease or Syndrome	0.130086
Gastroparesis	Disease or Syndrome	0.130057
Urinary tract infection	Disease or Syndrome	0.130039
Bradykinesia	Sign or Symptom	0.130012
Personal assistant	Professional or Occupational Group	0.129917
Absence of pain	Finding	0.129738
Abnormal vision	Finding	0.129727
Akathisia	Sign or Symptom	0.129702
Body Image	Mental Process	0.129465
Impaired cognition	Mental or Behavioral Dysfunction	0.129394
Medical Device Break	Finding	0.129297
medical procedure	Health Care Activity	0.129263
Hunting	Daily or Recreational Activity	0.129172
Stay at Home Parent	Occupation or Discipline	0.12912
Snappy behavior	Individual Behavior	0.129062	0.129062
dacarbazine/doxorubicin/ifosfamide/mesna protocol	Therapeutic or Preventive Procedure	0.129061
Pessimism	Mental Process	0.129029
Short Circuit	Finding	0.129012
Librarians	Professional or Occupational Group	0.12894
Verbal Learning	Mental Process	0.128873
young child	Age Group	0.128748
Stiffness	Sign or Symptom	0.128533
Victim of neglect finding	Finding	0.128505
Traumatic AND/OR non-traumatic injury	Injury or Poisoning	0.128501
Neuropsychiatrist	Professional or Occupational Group	0.128468
Dialectical Behavior Therapy	Therapeutic or Preventive Procedure	0.12843
Risk-Taking	Individual Behavior	0.128402	0.128402
Not Very Sure	Finding	0.128223
Rejuvenation	Therapeutic or Preventive Procedure	0.128108
Abstracting	Occupational Activity	0.12803
Narration	Social Behavior	0.127883
Personality Traits	Finding	0.127773
Art Therapy	Therapeutic or Preventive Procedure	0.127759
Psychomotor Assessment	Diagnostic Procedure	0.12772
Exacerbation of cGVHD	Finding	0.127719
Athletes	Professional or Occupational Group	0.12762
Drug usage	Mental or Behavioral Dysfunction	0.127464
Uncle	Family Group	0.127327
War	Activity	0.127308
majority	Social Behavior	0.127247
Stalking behavior	Mental or Behavioral Dysfunction	0.12724
Scoliosis unspecified	Disease or Syndrome	0.127101
Brain Diseases	Disease or Syndrome	0.12704
Professional-Patient Relations	Social Behavior	0.126735
Geroderma osteodysplastica	Disease or Syndrome	0.126649
Chess Game	Daily or Recreational Activity	0.126522
Supervision regime/therapy	Therapeutic or Preventive Procedure	0.1262
Department	Organization	0.126189
Mental association	Mental Process	0.125995
Kleptomania	Mental or Behavioral Dysfunction	0.12598
Child Care	Daily or Recreational Activity	0.125952
Gastric Acid Secretion Test	Diagnostic Procedure	0.125945
Cardiac thrill finding	Finding	0.125828
Sprains and Strains	Injury or Poisoning	0.125753
Knee pain	Sign or Symptom	0.125753
Whining	Individual Behavior	0.125691	0.125691
Dysgraphia	Mental or Behavioral Dysfunction	0.125686
Familiarity	Mental Process	0.125647
Exposure Therapy	Therapeutic or Preventive Procedure	0.125565
Temper tantrum	Mental or Behavioral Dysfunction	0.125521
Chronic Obstructive Airway Disease	Disease or Syndrome	0.125479
wheelchair user	Patient or Disabled Group	0.125417
Transvaginal echography	Diagnostic Procedure	0.125409
Abnormality	Finding	0.125386
Trigger Finger Disorder	Disease or Syndrome	0.125275
Cognition Disorders	Mental or Behavioral Dysfunction	0.125248
Sleep REM	Mental Process	0.125236
Media Intervention	Health Care Activity	0.125166
Underachievement	Individual Behavior	0.125131	0.125131
Overheating of Device	Finding	0.125071
Gastritis	Disease or Syndrome	0.125059
Food Fussiness	Individual Behavior	0.124938	0.124938
Home Childbirth	Finding	0.124786
Family Relationship	Social Behavior	0.124773
Interpersonal Relations	Social Behavior	0.124742
Dissociative disorder	Mental or Behavioral Dysfunction	0.124666
Manipulation procedure	Therapeutic or Preventive Procedure	0.124649
Does greet	Finding	0.124606
Astronauts	Professional or Occupational Group	0.124564
Nomadic	Finding	0.124551
Normal behavior	Social Behavior	0.124524
Fever	Sign or Symptom	0.124425
Aged 80 and over	Age Group	0.124358
Ritual	Behavior	0.124348
Loss of job	Finding	0.124346
demeanor	Individual Behavior	0.124336	0.124336
Lobbying	Occupational Activity	0.124317
Mental tolerance	Mental Process	0.124198
Tattoo	Finding	0.124072
Miller Dieker syndrome	Disease or Syndrome	0.123972
Inhibition	Activity	0.123916
Spinner	Professional or Occupational Group	0.123884
Utilities organization	Organization	0.123874
Discharge from eye	Sign or Symptom	0.123754
Spastic syndrome	Disease or Syndrome	0.123723
Molten Medical Device Material	Finding	0.123692
Learning difficulties	Finding	0.123572
Detected finding	Finding	0.123434
Crawling	Individual Behavior	0.123313	0.123313
Immigration	Activity	0.123259
Soccer	Daily or Recreational Activity	0.123182
Associate - assistant	Professional or Occupational Group	0.12311
Intuition	Mental Process	0.123102
State or Local Health Department	Health Care Related Organization	0.122987
Computer Security	Occupational Activity	0.122932
Remedial Action	Health Care Activity	0.122892
Aortic Aneurysm	Disease or Syndrome	0.122891
Own Car	Activity	0.122833
Slow learner	Finding	0.122812
Stillness	Finding	0.122801
Vegetarian diet	Finding	0.122613
Diabetes Mellitus Non-Insulin-Dependent	Disease or Syndrome	0.122532
Mass Effect	Finding	0.122457
State Government	Organization	0.122418
2nd Grade Completion	Finding	0.122381
Open comedone	Disease or Syndrome	0.122337
Liver diseases	Disease or Syndrome	0.122307
Sensory integration disorder	Disease or Syndrome	0.122235
rundown	Sign or Symptom	0.122226
anxiety acute	Mental or Behavioral Dysfunction	0.122201
Restless sleep	Sign or Symptom	0.122128
grandparent	Family Group	0.122046
long-term care	Health Care Activity	0.121944
Younger brother	Family Group	0.121844
Erythema	Disease or Syndrome	0.121809
Arousal	Mental Process	0.121806
Conditioning Psychology	Mental Process	0.121587
Athletics	Daily or Recreational Activity	0.121573
Connective Tissue Diseases	Disease or Syndrome	0.121495
Pressing Pain	Sign or Symptom	0.121456
Traction	Therapeutic or Preventive Procedure	0.121376
Esthetics discipline	Occupation or Discipline	0.121226
Home Schooling	Educational Activity	0.121032
Skateboarding recreational activity	Daily or Recreational Activity	0.120992
Difficulty reading	Finding	0.120895
School Psychologist	Professional or Occupational Group	0.120807
Pre-teen	Age Group	0.120797
United States Department of Veterans Affairs	Organization	0.120734
Track and Field	Daily or Recreational Activity	0.120719
Bothered Very Much	Finding	0.120549
Painter	Professional or Occupational Group	0.120436
Deep pain	Sign or Symptom	0.120396
Privacy	Finding	0.120386
Leigh Disease	Disease or Syndrome	0.120343
Relaxation Techniques	Therapeutic or Preventive Procedure	0.120332
Squealing	Individual Behavior	0.120283	0.120283
Vaccinated at	Finding	0.120278
Medical Condition	Finding	0.120192
cyclophosphamide/doxorubicin protocol	Therapeutic or Preventive Procedure	0.120125
Nasal congestion finding	Sign or Symptom	0.119993
Relative related person	Family Group	0.119894
Deny action	Activity	0.119875
Retention Psychology	Mental Process	0.11967
Interviewers	Professional or Occupational Group	0.119662
Prodrome	Sign or Symptom	0.119651
Logistics	Occupational Activity	0.119642
Detective	Professional or Occupational Group	0.119575
heavy drinking	Mental or Behavioral Dysfunction	0.119568
Health Services National	Health Care Activity	0.119557
Program Director	Professional or Occupational Group	0.119557
Back Injuries	Injury or Poisoning	0.119471
Immersion Investigative Technique	Diagnostic Procedure	0.119465
Delirium	Mental or Behavioral Dysfunction	0.119462
debate	Activity	0.119409
[truncated: 1,602 more rows]

## Sheet: ADHD_related_concepts_in_PubMed
concept	UMLS_semanticType	semantic_relatedness_score
Attention deficit hyperactivity disorder	Mental or Behavioral Dysfunction	1
Attention	Mental Process	0.991678
Inattention	Mental or Behavioral Dysfunction	0.770647
Impulsive Behavior	Mental or Behavioral Dysfunction	0.737308
Adolescent age group	Age Group	0.720119
Hyperactive behavior	Mental or Behavioral Dysfunction	0.664836
Attention Deficit Disorder	Mental or Behavioral Dysfunction	0.66041
Comorbidity	Finding	0.652478
Adult	Age Group	0.64967
Assessed	Activity	0.615621
Substance abuse problem	Mental or Behavioral Dysfunction	0.612241
Pharmacotherapy	Therapeutic or Preventive Procedure	0.605717
Placebos	Therapeutic or Preventive Procedure	0.598284
Conduct Disorder	Mental or Behavioral Dysfunction	0.592358
Drug abuse	Mental or Behavioral Dysfunction	0.582866
Substance Use Disorders	Mental or Behavioral Dysfunction	0.581131
Controlling action	Finding	0.568892
Prescribed	Health Care Activity	0.565777
Alcohol or Other Drugs use	Mental or Behavioral Dysfunction	0.564932
Comparison	Activity	0.561323
Treated with	Therapeutic or Preventive Procedure	0.551545
Administration occupational activities	Occupational Activity	0.547463
emotional dependency	Individual Behavior	0.541376
Oppositional Defiant Disorder	Mental or Behavioral Dysfunction	0.540093
Mental Depression	Mental or Behavioral Dysfunction	0.532679
Rating action	Activity	0.532661
Mental disorders	Mental or Behavioral Dysfunction	0.519515
Psychological inhibition	Mental Process	0.518683
Executive Function	Mental Process	0.517505
Mental association	Mental Process	0.516003
Young Adult	Age Group	0.507017
Impulsive character finding	Mental or Behavioral Dysfunction	0.505554
Academia organization	Organization	0.500085
Addictive Behavior	Mental or Behavioral Dysfunction	0.499008
Symptoms	Sign or Symptom	0.498937
Anxiety Disorders	Mental or Behavioral Dysfunction	0.497698
Therapeutic procedure	Therapeutic or Preventive Procedure	0.494942
Prescription procedure	Health Care Activity	0.492013
Medication response	Finding	0.4912
Improved	Finding	0.485441
Clinically Significant Indicator	Finding	0.483826
Mood Disorders	Mental or Behavioral Dysfunction	0.481772
Mental concentration	Mental Process	0.481299
Anxiety	Mental or Behavioral Dysfunction	0.481098
Negative	Finding	0.48038
risk factors	Finding	0.477132
Preventive monitoring	Health Care Activity	0.474452
Response Inhibition	Mental Process	0.474371
Positive	Finding	0.474308
Co-morbid conditions	Finding	0.472977
Persistence	Mental Process	0.470224
Evaluation	Health Care Activity	0.468967
Self-control as a personality trait	Individual Behavior	0.465647
Memory Short-Term	Mental Process	0.465228
Present	Finding	0.463561
Rewards	Mental Process	0.46202
Depressive disorder	Mental or Behavioral Dysfunction	0.461624
MISUSE	Finding	0.461241
Bipolar Disorder	Mental or Behavioral Dysfunction	0.457237
Drug Dependence	Mental or Behavioral Dysfunction	0.456684
Personality	Mental Process	0.455356
Performance	Individual Behavior	0.455291
Drug usage	Mental or Behavioral Dysfunction	0.454535
Drug abuser	Patient or Disabled Group	0.453882
Antisocial behavior	Mental or Behavioral Dysfunction	0.45361
Stimulant therapy	Therapeutic or Preventive Procedure	0.453486
Disruptive Behavior	Finding	0.451642
Antisocial Personality Disorder	Mental or Behavioral Dysfunction	0.450226
Outpatients	Patient or Disabled Group	0.450178
Neuropsychological Tests	Diagnostic Procedure	0.450005
Demography	Occupation or Discipline	0.449039
Boys	Age Group	0.447877
Evaluation procedure	Health Care Activity	0.446305
Self Medication	Individual Behavior	0.44535
Substance Dependence	Mental or Behavioral Dysfunction	0.443246
Clinician	Professional or Occupational Group	0.442673
Dual diagnosis psychiatry	Finding	0.441914
Patient Discharge	Health Care Activity	0.441331
Motivation	Mental Process	0.441113
Prophylactic treatment	Therapeutic or Preventive Procedure	0.440681
Stroop Test	Diagnostic Procedure	0.439525
Problem	Finding	0.437478
Childhood Tic Disorders	Disease or Syndrome	0.436752
Smoking	Individual Behavior	0.436501
Combined Modality Therapy	Therapeutic or Preventive Procedure	0.436433
Diagnosis	Diagnostic Procedure	0.434414
Mood psychological function	Mental Process	0.434115
Observation parameter	Finding	0.434037
Unipolar Depression	Mental or Behavioral Dysfunction	0.432942
Aggressive behavior	Individual Behavior	0.431632
Teacher	Professional or Occupational Group	0.430329
Disruptive Behavior Disorder	Mental or Behavioral Dysfunction	0.429999
History	Occupation or Discipline	0.429608
Human Age Group	Age Group	0.429602
Physical Examination	Health Care Activity	0.428946
Did not receive therapy or drug for	Finding	0.427757
Alcohol consumption	Individual Behavior	0.426151
Sleeplessness	Sign or Symptom	0.424929
cytarabine/daunorubicin protocol	Therapeutic or Preventive Procedure	0.42431
Child	Age Group	0.424135
Depressive Symptoms	Sign or Symptom	0.423656
Legal Liability / Liability Insurance	Health Care Activity	0.423046
Behavioral tic	Mental or Behavioral Dysfunction	0.422148
Follow-up status	Finding	0.421015
Self Administration	Therapeutic or Preventive Procedure	0.418893
Physical activity	Daily or Recreational Activity	0.417281
Behavior Disorders	Mental or Behavioral Dysfunction	0.417041
First line treatment	Therapeutic or Preventive Procedure	0.416954
Cocaine Dependence	Mental or Behavioral Dysfunction	0.416714
Educational Status	Finding	0.41636
Disease remission	Finding	0.415907
Tic disorder	Mental or Behavioral Dysfunction	0.41581
Arousal	Mental Process	0.415202
Sexual Abstinence	Individual Behavior	0.411945
Gilles de la Tourette syndrome	Disease or Syndrome	0.411534
Gambling	Individual Behavior	0.410239
Executive dysfunction	Mental or Behavioral Dysfunction	0.410156
Attenuation	Activity	0.40847
Clinical Response	Finding	0.407315
Smoker	Finding	0.406067
Pre-teen	Age Group	0.404893
Inhibition	Activity	0.404801
Controls impulses	Individual Behavior	0.402221
Delay Discounting	Mental Process	0.400957
Examined	Finding	0.398381
Drug Tolerance	Finding	0.3966
Imbrication procedure	Therapeutic or Preventive Procedure	0.396411
Behavior	Behavior	0.395365
Dependent for dressing	Finding	0.395056
Child Behavior	Individual Behavior	0.394785
early adulthood	Age Group	0.39375
Commission on Cancer	Health Care Related Organization	0.392454
Administration of medication	Therapeutic or Preventive Procedure	0.392452
Oppositional Behavior	Sign or Symptom	0.391059
Major Depressive Disorder	Mental or Behavioral Dysfunction	0.389306
Borderline Personality Disorder	Mental or Behavioral Dysfunction	0.389253
Wakefulness	Mental Process	0.389116
Psychometrics	Diagnostic Procedure	0.388857
Patients	Patient or Disabled Group	0.387593
Obsessive-Compulsive Disorder	Mental or Behavioral Dysfunction	0.387537
child behavior checklist	Diagnostic Procedure	0.387405
Manic	Mental or Behavioral Dysfunction	0.38558
Contribution	Activity	0.384853
Cocaine Abuse	Mental or Behavioral Dysfunction	0.383208
Individual Adjustment	Individual Behavior	0.383019
Personality Disorders	Mental or Behavioral Dysfunction	0.382627
Enhance action	Activity	0.382394
As If Personality	Mental or Behavioral Dysfunction	0.382251
Cessation	Activity	0.381377
Alcohol abuse	Mental or Behavioral Dysfunction	0.381344
Treatment Protocols	Therapeutic or Preventive Procedure	0.379016
Alertness	Mental Process	0.377912
Delinquent behavior	Mental or Behavioral Dysfunction	0.376711
Non-smoker	Finding	0.376256
Medication Management	Health Care Activity	0.374185
Alcohol Use Disorder	Mental or Behavioral Dysfunction	0.374035
Preceptorship	Educational Activity	0.373973
Nursing interventions	Health Care Activity	0.371675
Diversion procedure	Therapeutic or Preventive Procedure	0.370689
Abnormal behavior	Mental or Behavioral Dysfunction	0.36915
Author	Professional or Occupational Group	0.368417
Has difficulty doing qualifier value	Finding	0.368393
Symptom aggravating factors	Finding	0.368315
Psychoactive substance use disorder	Mental or Behavioral Dysfunction	0.368292
Well adult	Finding	0.367061
Memory	Mental Process	0.36686
Drowsiness	Finding	0.365729
Post-Traumatic Stress Disorder	Mental or Behavioral Dysfunction	0.3654
Cognitive Therapy	Therapeutic or Preventive Procedure	0.365357
Temperament	Mental Process	0.365291
mental health	Mental Process	0.364821
United States Food and Drug Administration	Health Care Related Organization	0.36458
Symptom control regime/therapy	Therapeutic or Preventive Procedure	0.364553
Source	Finding	0.364327
Knowledge acquisition	Educational Activity	0.363807
Symptom severity finding	Finding	0.363401
Psychotic Disorders	Mental or Behavioral Dysfunction	0.36203
treatment options	Finding	0.361297
Depression score	Finding	0.360765
Sensation seeking	Individual Behavior	0.360385
Consciousness clear	Finding	0.359989
Disruptive Impulse Control and Conduct Disorders	Mental or Behavioral Dysfunction	0.359684
Emotional Regulation	Mental Process	0.358828
Intoxication	Finding	0.358792
Alcoholic Intoxication Chronic	Mental or Behavioral Dysfunction	0.358371
Suicide	Finding	0.357843
Risk Behavior	Individual Behavior	0.357608
Neoplasm Polygenic Risk Score	Finding	0.357367
Risk-Taking	Individual Behavior	0.357101
Criminal behavior	Social Behavior	0.356815
Alcoholic Intoxication	Mental or Behavioral Dysfunction	0.356654
Mental Suffering	Mental or Behavioral Dysfunction	0.356113
Cocaine Use Disorder	Mental or Behavioral Dysfunction	0.355782
Delayed Reward Discounting	Mental Process	0.355438
Outcome of Therapy	Finding	0.35541
Narcolepsy	Disease or Syndrome	0.355378
Decision	Mental Process	0.355295
Social Adjustment	Social Behavior	0.354739
Diagnosis Psychiatric	Mental or Behavioral Dysfunction	0.354343
History taking	Health Care Activity	0.354024
Cognition Disorders	Mental or Behavioral Dysfunction	0.353928
Academic Failure	Finding	0.353416
Cocaine user	Finding	0.352309
Sleep Disorders	Mental or Behavioral Dysfunction	0.350922
Clinical Decision-Making	Diagnostic Procedure	0.350847
Activation action	Activity	0.350034
Obsessive-Compulsive Personality	Mental or Behavioral Dysfunction	0.3498
Disease	Disease or Syndrome	0.349726
gambler	Individual Behavior	0.349492
Stimulant abuse	Mental or Behavioral Dysfunction	0.34913
Neurofeedback	Therapeutic or Preventive Procedure	0.348566
Physicians	Professional or Occupational Group	0.348135
Decreasing	Finding	0.347963
Cognition	Mental Process	0.347381
Academic underachievement	Finding	0.346692
Mental Processes	Mental Process	0.346637
Emotional problems	Mental or Behavioral Dysfunction	0.346191
Plaque lesion	Finding	0.346064
Drug Exposure	Finding	0.346061
Ability to perform cognitive activity	Mental Process	0.345942
Stress	Finding	0.345838
Single Agent Therapy	Therapeutic or Preventive Procedure	0.345158
partial response	Finding	0.344125
Self Esteem	Mental Process	0.34334
Hypertensive finding	Finding	0.342669
Achievement	Behavior	0.342664
Behavior Control	Therapeutic or Preventive Procedure	0.341877
Behavior Therapy	Therapeutic or Preventive Procedure	0.341482
Youth	Age Group	0.341309
Behavior showing increased motor activity	Finding	0.341074
Social Problems	Finding	0.341032
Interview	Activity	0.340901
Attentiveness	Mental Process	0.340662
Agitation	Sign or Symptom	0.340532
Injury due to exposure to external cause	Injury or Poisoning	0.340431
Clinical Trials Cooperative Group	Professional or Occupational Group	0.339672
Eating Disorders	Mental or Behavioral Dysfunction	0.338995
Academic skill disorder	Mental or Behavioral Dysfunction	0.337873
addict	Patient or Disabled Group	0.33762
Behavioral Symptoms	Sign or Symptom	0.337607
treatment program	Health Care Activity	0.337475
Irritable Mood	Finding	0.337131
Refractive surgery enhancement	Therapeutic or Preventive Procedure	0.337033
Spinal Anesthesia	Therapeutic or Preventive Procedure	0.337002
Craving	Individual Behavior	0.336265
parent	Family Group	0.336187
inpatient	Patient or Disabled Group	0.336161
Impaired cognition	Mental or Behavioral Dysfunction	0.335961
Maintenance	Activity	0.335593
Current non-drinker of alcohol	Finding	0.335272
Decision Making	Mental Process	0.334758
Sleep disturbances	Sign or Symptom	0.334703
Tobacco use	Individual Behavior	0.334396
Off-Label Treatment	Injury or Poisoning	0.333475
medication use	Finding	0.333087
Quality of sleep	Finding	0.332912
Discontinued	Finding	0.332808
Ultrasonography	Diagnostic Procedure	0.332592
Withdrawal Symptoms	Sign or Symptom	0.332553
Cyclothymic Disorder	Mental or Behavioral Dysfunction	0.332317
Harm Reduction	Therapeutic or Preventive Procedure	0.332281
Laboratory Diagnosis	Diagnostic Procedure	0.332038
Depression Bipolar	Mental or Behavioral Dysfunction	0.331502
Learning	Mental Process	0.330656
Conflict Psychology	Individual Behavior	0.330392
Screening for cancer	Diagnostic Procedure	0.329911
Intelligence	Mental Process	0.3299
Convergence action	Activity	0.32989
Application procedure	Therapeutic or Preventive Procedure	0.329616
Exercise	Daily or Recreational Activity	0.329503
Cessation of smoking	Individual Behavior	0.3292
Polypharmacy	Therapeutic or Preventive Procedure	0.328688
Documented	Health Care Activity	0.328563
Marketing	Occupational Activity	0.328494
Psychotherapy	Therapeutic or Preventive Procedure	0.328369
Learning Disabilities	Mental or Behavioral Dysfunction	0.327723
Sleep phase delay	Disease or Syndrome	0.327069
Neurobehavioral Manifestations	Sign or Symptom	0.327021
Psychiatric symptom	Sign or Symptom	0.326925
Sports	Daily or Recreational Activity	0.326608
cognitive processes	Mental Process	0.326141
Impulse technique	Therapeutic or Preventive Procedure	0.326127
Psychoeducation	Educational Activity	0.325909
Substance-Related Disorders	Mental or Behavioral Dysfunction	0.325504
School child	Age Group	0.325146
Mental disorder in childhood	Mental or Behavioral Dysfunction	0.324171
Amotivation	Sign or Symptom	0.323761
Conditioning Psychology	Mental Process	0.323629
Hypertensive disease	Disease or Syndrome	0.323501
Detection	Therapeutic or Preventive Procedure	0.322633
manic symptom	Mental or Behavioral Dysfunction	0.321606
Cognitive Flexibility	Mental Process	0.321044
Consideration	Finding	0.320757
Cannabis Dependence	Mental or Behavioral Dysfunction	0.320583
Gambling Pathological	Mental or Behavioral Dysfunction	0.318797
Distraction training	Therapeutic or Preventive Procedure	0.318079
NEUROTICISM	Mental or Behavioral Dysfunction	0.318012
treatment failure	Finding	0.317759
behavioral sensitization	Mental Process	0.317525
ATTENTION IMPAIRMENT	Mental or Behavioral Dysfunction	0.317349
oppositional	Mental Process	0.317106
Consumption of goods	Activity	0.316831
cigarette use	Individual Behavior	0.315546
Administration Oral	Therapeutic or Preventive Procedure	0.315521
Electroencephalography	Diagnostic Procedure	0.315265
Marijuana Smoking	Individual Behavior	0.313835
Normal blood pressure	Finding	0.312826
Generalized Anxiety Disorder	Mental or Behavioral Dysfunction	0.312645
Clinical Treatment	Therapeutic or Preventive Procedure	0.311127
Obsessive compulsive behavior	Mental or Behavioral Dysfunction	0.310338
Traffic accidents	Injury or Poisoning	0.309597
Strategy	Mental Process	0.308974
regulation of behavior	Individual Behavior	0.308381
Dysthymic Disorder	Mental or Behavioral Dysfunction	0.308088
Emotions	Mental Process	0.307997
impatience	Mental or Behavioral Dysfunction	0.307343
Jet Lag Syndrome	Disease or Syndrome	0.307025
Stabilized qualifier value	Finding	0.306758
Youth Sports	Daily or Recreational Activity	0.306545
Headache	Sign or Symptom	0.306413
Self-employed	Finding	0.306291
Family history	Finding	0.305377
Attending provider role	Professional or Occupational Group	0.304654
Hypomania	Finding	0.304338
Active Method	Therapeutic or Preventive Procedure	0.303951
Perfectionism	Finding	0.303838
Illness finding	Sign or Symptom	0.303668
Schizophrenia	Mental or Behavioral Dysfunction	0.303604
Personality Assessment	Diagnostic Procedure	0.303466
alcohol problem	Mental or Behavioral Dysfunction	0.303282
Awareness	Mental Process	0.302625
follow-up	Health Care Activity	0.302613
Primary nocturnal enuresis	Finding	0.302522
Muscle strain	Injury or Poisoning	0.302069
Task	Occupational Activity	0.301963
adjunctive treatment	Therapeutic or Preventive Procedure	0.301873
Reactive Inhibition	Individual Behavior	0.301817
Overanxious disorder	Mental or Behavioral Dysfunction	0.301293
Automobile Driving	Daily or Recreational Activity	0.300985
Stable Metabolic Disease	Finding	0.300652
Rechallenge	Therapeutic or Preventive Procedure	0.300638
treatment guideline	Therapeutic or Preventive Procedure	0.300216
Dyssomnias	Mental or Behavioral Dysfunction	0.299692
psychosocial impairment	Mental or Behavioral Dysfunction	0.299588
RISK-TAKING BEHAVIOR	Individual Behavior	0.299413
Delayed Gratification	Individual Behavior	0.298633
Patient referral	Health Care Activity	0.298476
Interviewers	Professional or Occupational Group	0.297733
Research Personnel	Professional or Occupational Group	0.297718
Actual Negative Coping	Finding	0.297655
Restless Legs Syndrome	Disease or Syndrome	0.297486
Sluggish	Finding	0.297366
Drug Overdose	Injury or Poisoning	0.297365
Prescription of drug procedure	Health Care Activity	0.297281
Actigraphy	Diagnostic Procedure	0.296845
Misdiagnosis	Finding	0.296799
Task Performance	Therapeutic or Preventive Procedure	0.296606
CEF regimen	Therapeutic or Preventive Procedure	0.29629
heavy drinking	Mental or Behavioral Dysfunction	0.296244
executives	Professional or Occupational Group	0.295843
Identification Psychology	Mental Process	0.295831
driver performance	Individual Behavior	0.295726
Depressed mood	Mental or Behavioral Dysfunction	0.295432
Differential Diagnosis	Diagnostic Procedure	0.294365
membership	Individual Behavior	0.294024
Anorexia	Disease or Syndrome	0.29365
Publishing	Occupational Activity	0.293221
Recovery - action	Activity	0.293196
Low motivation	Finding	0.292783
Akathisia	Sign or Symptom	0.292613
Aortopulmonary Septal Defect	Congenital Abnormality	0.292184
Pharmacotherapy Initiation	Therapeutic or Preventive Procedure	0.291694
Exacerbation	Finding	0.291271
Gratification	Social Behavior	0.291199
Anxiety symptoms	Sign or Symptom	0.290351
recreational activity	Daily or Recreational Activity	0.290129
activity level	Finding	0.289635
Hospital admission	Health Care Activity	0.289536
Endoscopic Retrograde Cholangiopancreatography	Diagnostic Procedure	0.289191
Patient Non-Compliance	Individual Behavior	0.288944
Chronic disease	Disease or Syndrome	0.288616
Concentrate activity	Activity	0.288363
Surgical Manipulation	Therapeutic or Preventive Procedure	0.288333
Chronotherapy	Therapeutic or Preventive Procedure	0.288304
Weight decreased	Finding	0.288253
Abnormal	Finding	0.288196
Tooth Fractures	Injury or Poisoning	0.288072
Continuity of Patient Care	Health Care Activity	0.287906
behavioral response to pain	Individual Behavior	0.28779
Memory Prospective	Mental Process	0.287694
antagonism	Social Behavior	0.287604
No difference	Finding	0.287365
Psychiatric interview and evaluation	Diagnostic Procedure	0.287297
Behaviorial Habits	Individual Behavior	0.287285
Detected finding	Finding	0.286928
daytime sleepiness	Finding	0.286891
Chief complaint finding	Finding	0.28663
Voluntary	Individual Behavior	0.286325
Separation Anxiety Disorder	Mental or Behavioral Dysfunction	0.285474
Breakfast	Daily or Recreational Activity	0.285373
Discrepancy finding	Finding	0.285264
Immobility Response Tonic	Individual Behavior	0.284928
Favorable Response	Finding	0.284835
Polysomnography	Diagnostic Procedure	0.28464
Worse	Finding	0.284564
Diagnostic assessment	Diagnostic Procedure	0.284561
Obesity	Disease or Syndrome	0.284418
Lesion	Finding	0.283961
Agreement	Social Behavior	0.283826
Conditioning Classical	Mental Process	0.283442
Calculation	Activity	0.283349
Feeling suicidal finding	Finding	0.28333
Feeling relief	Finding	0.28327
Bipolar I disorder	Mental or Behavioral Dysfunction	0.283122
Nausea	Sign or Symptom	0.282735
Child Preschool	Age Group	0.28257
Exogenous Factors	Finding	0.282503
Medication regimen	Therapeutic or Preventive Procedure	0.282269
public entity	Organization	0.281706
Sales - occupational activity	Occupational Activity	0.281655
Injection of therapeutic agent	Therapeutic or Preventive Procedure	0.281623
Mediation	Social Behavior	0.281578
Disruptive mood dysregulation disorder	Mental or Behavioral Dysfunction	0.28144
categorizing	Activity	0.28126
Disinhibited behavior	Finding	0.281026
Panic	Finding	0.280129
Preparation	Activity	0.280106
Time Perception	Mental Process	0.280091
Poor Performance Status	Finding	0.279965
Conscious	Mental Process	0.279914
Exercise Aerobic	Therapeutic or Preventive Procedure	0.279483
Distress	Finding	0.278963
Rhythm	Finding	0.278864
Adverse Event Outcome	Finding	0.27885
Shortened PR interval	Finding	0.278408
Childhood onset	Finding	0.278314
Alzheimers Disease	Disease or Syndrome	0.278179
Adjuvant Therapy	Therapeutic or Preventive Procedure	0.278109
Psychiatrist	Professional or Occupational Group	0.277881
Signs and Symptoms	Sign or Symptom	0.277792
Suicidal	Mental or Behavioral Dysfunction	0.277071
Affect mental function	Mental Process	0.276913
Gaming disorder	Mental or Behavioral Dysfunction	0.276422
National Institute of Mental Health U.S.	Health Care Related Organization	0.276305
Protective Factors	Individual Behavior	0.276128
Psychiatric problem	Mental or Behavioral Dysfunction	0.276083
Stimulation procedure	Therapeutic or Preventive Procedure	0.27588
global assessment of functioning	Diagnostic Procedure	0.275792
Hormone replacement therapy	Therapeutic or Preventive Procedure	0.275735
Psychosocial problem	Mental or Behavioral Dysfunction	0.275644
cisplatin/ifosfamide/mesna/mitomycin protocol	Therapeutic or Preventive Procedure	0.27549
History of substance abuse	Finding	0.275337
Advertising activity	Occupational Activity	0.275265
Practice Experience	Mental Process	0.27499
Opioid Use Disorder	Mental or Behavioral Dysfunction	0.274923
LORETA Neurofeedback Training	Therapeutic or Preventive Procedure	0.274862
Body mass index procedure	Diagnostic Procedure	0.274792
Intermittent Explosive Disorder	Mental or Behavioral Dysfunction	0.274309
Preschool Completion	Finding	0.274137
Perseveration	Mental or Behavioral Dysfunction	0.274018
Immune dysregulation	Finding	0.273898
Microdialysis	Health Care Activity	0.273728
Psychological reinforcement	Mental Process	0.273718
learning and/or memory	Mental Process	0.273245
Choice Behavior	Individual Behavior	0.273156
Visit	Behavior	0.273077
State-trait anger expression inventory	Diagnostic Procedure	0.272767
primary disorders	Disease or Syndrome	0.27264
co-treatment	Health Care Activity	0.272549
Retention Psychology	Mental Process	0.27245
Neurobehavioral problems	Mental or Behavioral Dysfunction	0.272363
Fatigue	Sign or Symptom	0.272338
Electrocardiogram	Diagnostic Procedure	0.272302
Undiagnosed	Finding	0.272204
underdiagnosis	Finding	0.272166
Mother person	Family Group	0.271974
Positron-Emission Tomography	Diagnostic Procedure	0.271974
Sleep behavior finding	Finding	0.271548
Feeling content	Mental Process	0.270885
Chronic Motor or Vocal Tic Disorder	Mental or Behavioral Dysfunction	0.270868
Physical aggression	Finding	0.270581
Cerebral dysfunction	Disease or Syndrome	0.270314
Personality inventories	Diagnostic Procedure	0.270275
fMRI	Diagnostic Procedure	0.270273
Smoking Prevention	Health Care Activity	0.270156
Malingering	Individual Behavior	0.269943
Behavior assessment	Health Care Activity	0.269919
Middle-aged men	Age Group	0.269834
Behaviors and observations relating to behavior	Finding	0.269821
Multimodal Imaging	Diagnostic Procedure	0.26981
Treatment/Psychosocial Effects	Finding	0.269661
oppositional disorder	Mental or Behavioral Dysfunction	0.269554
psychopharmacological therapy	Therapeutic or Preventive Procedure	0.269297
Tic Motor	Sign or Symptom	0.269191
Tomography Spiral Computed	Diagnostic Procedure	0.269152
Promotion action	Activity	0.26909
brazilian	Finding	0.268564
Discrimination process of differentiation	Mental Process	0.268162
Illicit medication use	Mental or Behavioral Dysfunction	0.26813
Fluctuation	Sign or Symptom	0.268024
Enhancing Lesion	Finding	0.267572
On psychotropic medication	Finding	0.267406
Suicide attempt	Injury or Poisoning	0.267216
Frustration	Mental Process	0.266937
Substance Withdrawal Syndrome	Mental or Behavioral Dysfunction	0.266577
Suicidal behavior	Finding	0.266548
Tomography Emission-Computed Single-Photon	Diagnostic Procedure	0.266282
Dyslexia	Mental or Behavioral Dysfunction	0.266162
Conceptualization	Mental Process	0.265914
Adjunctive Orthodontic Procedure	Therapeutic or Preventive Procedure	0.265753
Handwriting	Activity	0.265548
Science	Occupation or Discipline	0.265438
Fetal Alcohol Syndrome	Disease or Syndrome	0.265418
Elevation procedure	Therapeutic or Preventive Procedure	0.265373
Absent response to treatment	Finding	0.264995
Pharmacological Study	Diagnostic Procedure	0.264838
Phobia Social	Mental or Behavioral Dysfunction	0.264429
Late chronotype	Finding	0.264384
Overdiagnosis	Finding	0.264264
Parenting behavior	Social Behavior	0.264189
Design	Activity	0.264053
Emotional disorder	Mental or Behavioral Dysfunction	0.263972
child abuse behavior	Mental or Behavioral Dysfunction	0.263857
game	Daily or Recreational Activity	0.26371
Panic Disorder	Mental or Behavioral Dysfunction	0.263081
Smoking Behaviors	Individual Behavior	0.262956
Sleep onset Insomnia	Sign or Symptom	0.262625
psychiatric assessment	Diagnostic Procedure	0.262275
Poor attention	Finding	0.262154
Physical activity decreased	Finding	0.261993
Mood swings	Mental or Behavioral Dysfunction	0.261902
Mental blocking	Mental or Behavioral Dysfunction	0.261859
gene therapy	Therapeutic or Preventive Procedure	0.261626
Cardiovascular event	Finding	0.261572
Sleep Deprivation	Finding	0.261411
Apnea	Sign or Symptom	0.26129
Statistical Parameter Mapping	Occupational Activity	0.260996
Hiccough	Finding	0.260746
Medical History	Finding	0.260744
skill	Individual Behavior	0.260397
Traumatic AND/OR non-traumatic injury	Injury or Poisoning	0.260071
Interventional procedure	Therapeutic or Preventive Procedure	0.259998
Processing action	Activity	0.259899
Pulse taking	Health Care Activity	0.259727
hyperactive child	Mental or Behavioral Dysfunction	0.259703
Training Programs	Educational Activity	0.259497
superiority	Social Behavior	0.259372
Hospitalization	Health Care Activity	0.259246
Interpersonal Relations	Social Behavior	0.259201
Family	Family Group	0.259096
Visual inattention	Finding	0.258999
Familial disease	Disease or Syndrome	0.258859
Power Psychology	Social Behavior	0.258765
Sleep Onset Latency	Finding	0.258728
Juvenile	Age Group	0.258707
Manic behavior	Mental or Behavioral Dysfunction	0.258143
Enuresis	Disease or Syndrome	0.25797
Relaxation	Activity	0.257872
Duration of sleep	Finding	0.257737
Revision procedure	Therapeutic or Preventive Procedure	0.256515
Diagnosis clinical	Diagnostic Procedure	0.25644
No status change	Finding	0.256234
Medication Nonadherence	Finding	0.256159
Adherence To Medication Regime	Finding	0.256018
Demand clinical	Therapeutic or Preventive Procedure	0.255903
Tertiary Healthcare	Health Care Activity	0.255787
Science of Statistics	Occupation or Discipline	0.255724
Weakness	Sign or Symptom	0.255652
CDE protocol-cyclophosphamide/doxorubicin/etoposide	Therapeutic or Preventive Procedure	0.255229
Military Service group	Professional or Occupational Group	0.255174
Relative related person	Family Group	0.255143
Characterization	Activity	0.254846
Family psychotherapy	Therapeutic or Preventive Procedure	0.254798
Neuroimaging	Diagnostic Procedure	0.254785
Poor outcome	Finding	0.254413
Severe severity modifier	Finding	0.254128
Extraversion Psychological	Mental Process	0.253854
Reading activity	Daily or Recreational Activity	0.253812
Compulsive buying	Finding	0.253761
Treatment Status	Finding	0.253706
Xerostomia	Finding	0.253665
Football game	Daily or Recreational Activity	0.253574
Withdrawn	Finding	0.253373
Traumatic Brain Injury	Injury or Poisoning	0.253324
Pain	Sign or Symptom	0.253315
Sleep Apnea Obstructive	Disease or Syndrome	0.252986
Homework	Educational Activity	0.25297
Twin sibling person	Family Group	0.25279
Mathematics	Occupation or Discipline	0.252767
Person feigning illness	Finding	0.25246
Psychiatric therapeutic procedure	Therapeutic or Preventive Procedure	0.252445
Athletes	Professional or Occupational Group	0.252346
Bipolar II disorder	Mental or Behavioral Dysfunction	0.252154
Infusion procedures	Therapeutic or Preventive Procedure	0.251972
Individuality	Social Behavior	0.251855
Smoking cessation therapy	Therapeutic or Preventive Procedure	0.251654
Anger	Mental Process	0.251482
Family functioning capacity	Social Behavior	0.251297
drug consumption	Individual Behavior	0.251162
Papillon-Lefevre Disease	Disease or Syndrome	0.251135
First Degree Relative	Family Group	0.250991
Experience	Mental Process	0.25091
Mood instability	Finding	0.250901
Verbal memory observable	Mental Process	0.250878
Underachievement	Individual Behavior	0.250639
Violence	Mental or Behavioral Dysfunction	0.250352
Operant Conditioning	Mental Process	0.250292
Ichthyosis linearis circumflexa	Congenital Abnormality	0.249989
primary sleep disorders	Mental or Behavioral Dysfunction	0.249903
Lingual-Facial-Buccal Dyskinesia	Disease or Syndrome	0.249783
Difficulty sleeping	Sign or Symptom	0.24971
Weight Gain	Finding	0.249667
Loading Technique	Activity	0.249592
Treatment-Emergent Adverse Event	Finding	0.249506
High risk of	Finding	0.249429
Lost to Follow-Up	Finding	0.249243
DAV regimen	Therapeutic or Preventive Procedure	0.249009
Resistance Psychotherapeutic	Mental Process	0.248978
Sleep-Disordered Breathing	Disease or Syndrome	0.248636
temptation	Mental Process	0.248531
Obstetric Delivery	Therapeutic or Preventive Procedure	0.248493
Bulimia	Mental or Behavioral Dysfunction	0.248444
Acute Exercise	Daily or Recreational Activity	0.248391
Attentional Bias	Mental Process	0.248281
Castration	Therapeutic or Preventive Procedure	0.248064
Stargardts disease	Disease or Syndrome	0.24802
Confirmation	Finding	0.247926
visual discrimination	Mental Process	0.247779
False Positive	Finding	0.247395
Baying	Individual Behavior	0.247367
Dizziness	Sign or Symptom	0.247279
Rest	Daily or Recreational Activity	0.247253
Compulsive Personality Disorder	Mental or Behavioral Dysfunction	0.247037
Withdrawn behavior	Mental or Behavioral Dysfunction	0.246914
Cocaine-Related Disorders	Mental or Behavioral Dysfunction	0.24641
Primary Health Care	Health Care Activity	0.246371
Sedated state	Finding	0.246343
Immune	Finding	0.246165
Mental Recall	Mental Process	0.246133
NO TREATMENT	Finding	0.246013
performance tests	Diagnostic Procedure	0.245863
Activities	Activity	0.245774
Attention training	Therapeutic or Preventive Procedure	0.245546
Consultation	Health Care Activity	0.245227
Unsafe Sex	Social Behavior	0.245146
Medical service	Health Care Activity	0.245123
Health Care	Health Care Activity	0.244576
Offspring	Family Group	0.244324
Motorsports	Daily or Recreational Activity	0.244294
Fasting	Finding	0.244212
Juvenile Delinquency	Individual Behavior	0.244139
Theft	Individual Behavior	0.243739
Allanson Pantzar McLeod syndrome	Disease or Syndrome	0.243676
Biofeedback	Therapeutic or Preventive Procedure	0.24364
Challenge	Health Care Activity	0.243431
Tachycardia	Finding	0.243386
Psychiatric inpatient	Patient or Disabled Group	0.243154
Alcoholics	Patient or Disabled Group	0.243002
Emotionality	Mental or Behavioral Dysfunction	0.24298
Patient Monitoring	Health Care Activity	0.242777
Amphetamine Abuse	Mental or Behavioral Dysfunction	0.242675
school adjustment	Individual Behavior	0.242558
Childhood asthma	Disease or Syndrome	0.242474
Memory impairment	Mental or Behavioral Dysfunction	0.242268
Escalation	Activity	0.242177
Perceived quality of life	Sign or Symptom	0.242163
Child health care	Health Care Activity	0.242006
Seasonal Affective Disorder	Mental or Behavioral Dysfunction	0.241591
Systemic arterial pressure	Finding	0.241581
Father person	Family Group	0.241558
Anorexia Nervosa	Mental or Behavioral Dysfunction	0.241395
Cerebrovascular accident	Disease or Syndrome	0.241359
Visual attention	Mental Process	0.241153
Drug seeking behavior	Finding	0.240667
Cognitive Intervention	Health Care Activity	0.240333
Adolescent Hospitalized	Patient or Disabled Group	0.240142
Nervousness	Sign or Symptom	0.239989
Coronary Artery Vasospasm	Disease or Syndrome	0.239377
FANCONI ANEMIA COMPLEMENTATION GROUP B	Disease or Syndrome	0.23922
Physicians Family	Professional or Occupational Group	0.239202
perseverance	Mental Process	0.239145
Hypersomnolence	Mental or Behavioral Dysfunction	0.239054
Consensus	Social Behavior	0.239006
Engaged to be married	Finding	0.238894
Exploration procedure	Therapeutic or Preventive Procedure	0.238638
Parent-Child Relationship	Social Behavior	0.238503
Confusion	Mental or Behavioral Dysfunction	0.238216
disabling disease	Disease or Syndrome	0.238132
Psychophysiologic Disorders	Mental or Behavioral Dysfunction	0.238021
Tissue damage	Injury or Poisoning	0.237676
Clinical Nurse Specialists	Professional or Occupational Group	0.23765
DELAYED SLEEP PHASE DISORDER SUSCEPTIBILITY TO	Finding	0.237448
family environment	Social Behavior	0.237205
clinical measurements	Health Care Activity	0.237129
Paracentesis	Therapeutic or Preventive Procedure	0.237028
maladjustment	Mental or Behavioral Dysfunction	0.237004
prenatal alcohol exposure	Finding	0.236723
Implementation	Activity	0.236716
Inappropriate behavior	Mental or Behavioral Dysfunction	0.236436
Peroxisome biogenesis disorders	Disease or Syndrome	0.236095
Compulsivity	Finding	0.236071
psychological disturbance	Mental or Behavioral Dysfunction	0.236069
adoptees	Family Group	0.236007
High-LET Radiotherapy	Therapeutic or Preventive Procedure	0.235884
Intrahepatic Infusion Procedure	Therapeutic or Preventive Procedure	0.235726
Chart evaluation by healthcare professional	Health Care Activity	0.235436
Microphthalmia Syndromic 10	Disease or Syndrome	0.235422
Hostility	Mental Process	0.235127
Boredom	Mental Process	0.234908
No Response - Disease Response	Finding	0.234869
Hypersomnia	Disease or Syndrome	0.234444
Sampling - Surgical action	Diagnostic Procedure	0.234293
Nicotine replacement therapy	Therapeutic or Preventive Procedure	0.234219
Avoidance	Mental Process	0.234094
School problem finding	Finding	0.233999
Time Management	Occupational Activity	0.233949
mind control	Mental Process	0.233512
Geroderma osteodysplastica	Disease or Syndrome	0.233286
Acquisition action	Activity	0.233271
anxiety generalized	Mental or Behavioral Dysfunction	0.233187
Prehypertension	Disease or Syndrome	0.233065
Multiple Acyl Coenzyme A Dehydrogenase Deficiency	Disease or Syndrome	0.232888
Dopa-Responsive Dystonia	Disease or Syndrome	0.232874
Asthma	Disease or Syndrome	0.232841
Discussion procedure	Therapeutic or Preventive Procedure	0.232815
Pacing Inadequately	Finding	0.232712
Phototherapy	Therapeutic or Preventive Procedure	0.23259
Early Diagnosis	Diagnostic Procedure	0.232517
Learning Curve	Mental Process	0.23243
Hospital specialist	Professional or Occupational Group	0.232375
prenatal	Age Group	0.232279
Rater	Professional or Occupational Group	0.232233
In prison finding	Finding	0.232147
preadolescence	Age Group	0.232145
Neurologic Deficits	Finding	0.232118
Congenital dyserythropoietic anemia	Disease or Syndrome	0.231944
Childhood Depression	Mental or Behavioral Dysfunction	0.231926
Attitude	Mental Process	0.231842
Allocation	Activity	0.231757
Nocturnal Paroxysmal Dystonia	Disease or Syndrome	0.231595
Phobic anxiety disorder	Mental or Behavioral Dysfunction	0.230897
World Health Organization	Health Care Related Organization	0.230818
Interdisciplinary Studies	Occupational Activity	0.230756
N2 category	Finding	0.230711
Family Study	Diagnostic Procedure	0.230711
Dispense Activity	Activity	0.230704
Erythrocyte sedimentation rate raised	Finding	0.230673
Parkinson Disease	Disease or Syndrome	0.230563
Binding action	Activity	0.230507
Developmental Disabilities	Mental or Behavioral Dysfunction	0.230485
Psychotherapeutic Processes	Therapeutic or Preventive Procedure	0.230264
Whole-Body Irradiation	Therapeutic or Preventive Procedure	0.230225
Sleep Hygiene	Individual Behavior	0.23009
Somatization	Mental or Behavioral Dysfunction	0.230004
Day Dreams	Mental Process	0.22995
Primary Insomnia	Disease or Syndrome	0.229921
Psyche structure	Mental Process	0.229808
Medical Overuse	Health Care Activity	0.229751
controversy	Social Behavior	0.229718
Procrastination	Mental Process	0.229677
cardiovascular disorder risk	Finding	0.229543
Feeling hopeless	Mental Process	0.229404
Thinking function	Mental Process	0.229102
Balanced ligamentous tension technique procedure	Therapeutic or Preventive Procedure	0.228627
Health Personnel	Professional or Occupational Group	0.228602
Somatoform Disorder	Mental or Behavioral Dysfunction	0.22854
Specific reading disorder	Mental or Behavioral Dysfunction	0.228519
biofeedback training	Therapeutic or Preventive Procedure	0.228321
Recidivism	Mental or Behavioral Dysfunction	0.228267
Clinical Management	Health Care Activity	0.228234
Christ-Siemens-Touraine syndrome	Disease or Syndrome	0.228193
Proactive Therapy	Therapeutic or Preventive Procedure	0.228069
Reporting	Health Care Activity	0.228051
Respiratory Distress Syndrome Newborn	Disease or Syndrome	0.227945
Stress Disorders Traumatic	Mental or Behavioral Dysfunction	0.227905
Multifactorial	Finding	0.22782
Bender-Gestalt Test	Diagnostic Procedure	0.227755
Awake	Finding	0.227731
Binge eating disorder	Mental or Behavioral Dysfunction	0.227717
Self-Injurious Behavior	Individual Behavior	0.227687
Medical Condition	Finding	0.227654
Social Skills	Social Behavior	0.227479
Organization administrative structures	Organization	0.227434
Dreams	Mental Process	0.227348
Social withdrawal	Finding	0.227325
Victim of neglect finding	Finding	0.227325
Forecast of outcome	Health Care Activity	0.227121
Dissociation	Mental or Behavioral Dysfunction	0.226945
Ideation	Mental Process	0.226811
Pendreds syndrome	Disease or Syndrome	0.226653
Psychological Factors	Mental Process	0.226588
Social Interaction	Finding	0.22656
Problem Solving mental process	Mental Process	0.226536
Isovaleryl-CoA dehydrogenase deficiency	Disease or Syndrome	0.226036
Medical therapy	Therapeutic or Preventive Procedure	0.225891
Cognitive Remediation	Therapeutic or Preventive Procedure	0.22583
At risk for suicide	Finding	0.225705
Psychological Distress	Mental or Behavioral Dysfunction	0.225505
Delayed Sleep Phase Syndrome	Disease or Syndrome	0.225236
Conflict Resolution	Social Behavior	0.225133
Affective Symptoms	Sign or Symptom	0.22509
Taxonomy	Occupation or Discipline	0.224903
Outbursts	Mental or Behavioral Dysfunction	0.224845
Defiance	Individual Behavior	0.224843
General Practitioners	Professional or Occupational Group	0.224842
Recognition Psychology	Mental Process	0.224701
Success	Social Behavior	0.224604
Chronic condition	Finding	0.22424
N1 category	Finding	0.22409
Developmental Coordination Disorder	Mental or Behavioral Dysfunction	0.224068
Kindergarten Completion	Finding	0.224058
Computation action	Activity	0.223823
Young adult onset	Finding	0.22382
Coping Behavior	Individual Behavior	0.22375
See	Activity	0.223546
Sex Behavior	Behavior	0.223531
Sleep enhancement	Therapeutic or Preventive Procedure	0.223371
Learning performance	Finding	0.223252
Anhedonia	Mental or Behavioral Dysfunction	0.222919
Adjustment Disorders	Mental or Behavioral Dysfunction	0.222911
Pruritus	Finding	0.222877
manic episode	Mental or Behavioral Dysfunction	0.222807
intervention program	Therapeutic or Preventive Procedure	0.222793
Mental Health Services	Health Care Activity	0.222756
Hypokinesia	Finding	0.222635
Hypotension	Finding	0.222555
Drinker	Finding	0.22233
Evaluator - personnel	Professional or Occupational Group	0.221808
Clinical Sciences	Occupation or Discipline	0.221505
Imprisonment finding	Finding	0.221458
Dysgeusia	Finding	0.22117
Family Relationship	Social Behavior	0.220904
Households	Family Group	0.220872
Parasomnia	Disease or Syndrome	0.220795
Impairment of registration	Finding	0.220737
Fidgeting	Finding	0.220525
Euphoric mood	Mental Process	0.220474
Verbal Learning	Mental Process	0.220441
Pharmacotherapy Continuation	Therapeutic or Preventive Procedure	0.220375
Health Services	Health Care Activity	0.220357
Cortical thinning	Finding	0.220327
Bullying	Mental or Behavioral Dysfunction	0.220322
structured diagnostic interview	Diagnostic Procedure	0.220319
Patient education procedure	Educational Activity	0.220311
Imbalance	Sign or Symptom	0.220195
Dietary Supplementation	Therapeutic or Preventive Procedure	0.219925
Cattell Personality Factor Questionnaire	Diagnostic Procedure	0.219478
Computer-Assisted Instruction	Educational Activity	0.219237
Work	Occupational Activity	0.219194
Fear Mental Process	Mental Process	0.219169
Difficult qualifier value	Finding	0.218924
Sleep Apnea Syndromes	Disease or Syndrome	0.218716
Contingency Management	Therapeutic or Preventive Procedure	0.218714
RESTING HEART RATE	Finding	0.218686
Injection procedure	Therapeutic or Preventive Procedure	0.218559
Intention - mental process	Mental Process	0.218521
Nuclear Family	Family Group	0.218364
Hyperkinetic conduct disorder of childhood	Mental or Behavioral Dysfunction	0.2183
Firesetting Behavior	Mental or Behavioral Dysfunction	0.218188
Paired-Associate Learning	Mental Process	0.218079
Augmentation procedure	Therapeutic or Preventive Procedure	0.217972
Severe Combined Immunodeficiency	Disease or Syndrome	0.217923
Data Analysis	Occupational Activity	0.21769
Clarify	Activity	0.217569
Unemployment	Finding	0.217545
Life Style	Social Behavior	0.217498
Replacement therapy	Therapeutic or Preventive Procedure	0.217413
Reimbursement	Activity	0.217318
Personality Traits	Finding	0.217237
Neurotoxicity Syndromes	Injury or Poisoning	0.217209
Myocardial Infarction	Disease or Syndrome	0.217187
Meconium Aspiration Syndrome	Disease or Syndrome	0.217012
Pediatrician occupation	Professional or Occupational Group	0.216998
Aggressive Driving	Individual Behavior	0.21627
Obsessions	Mental or Behavioral Dysfunction	0.216024
Athletics	Daily or Recreational Activity	0.215897
Premenstrual Tension	Disease or Syndrome	0.215843
Asleep	Finding	0.21584
Sleep-wake inversion	Finding	0.215795
violent	Mental or Behavioral Dysfunction	0.21579
Fixation - action	Therapeutic or Preventive Procedure	0.215527
OROFACIAL CLEFT 1	Disease or Syndrome	0.215495
Perception	Mental Process	0.215493
clinical anxiety	Mental or Behavioral Dysfunction	0.215275
Synthesis	Activity	0.2148
middle school students	Age Group	0.214665
Cluster B personality disorder	Mental or Behavioral Dysfunction	0.214645
Psychotic symptom	Sign or Symptom	0.214542
Anxiety state	Mental or Behavioral Dysfunction	0.214527
typology	Health Care Activity	0.214485
faking	Individual Behavior	0.214328
Specific Learning Disorder	Mental or Behavioral Dysfunction	0.214211
Precipitate in Medical Device	Finding	0.214056
Reading Disabilities	Mental or Behavioral Dysfunction	0.213726
Psychological symptom	Sign or Symptom	0.213702
Mental problem	Finding	0.213564
Mindfulness Relaxation	Mental Process	0.213418
Mild Adverse Event	Finding	0.213357
Signal Detection Psychology	Mental Process	0.213253
Drug addict	Finding	0.213194
Metacognition	Mental Process	0.213186
Tardive Dyskinesia	Disease or Syndrome	0.213117
Childhood onset fluency disorder	Mental or Behavioral Dysfunction	0.213062
Cognitive Neuroscience	Occupation or Discipline	0.213023
Perceptual Disorders	Mental or Behavioral Dysfunction	0.212835
Magnetic Resonance Imaging	Diagnostic Procedure	0.212816
Sexual abuse	Injury or Poisoning	0.212696
Taking vital signs	Health Care Activity	0.21268
classroom management	Occupational Activity	0.21254
Vitality	Finding	0.2124
Transcranial magnetic stimulation	Therapeutic or Preventive Procedure	0.212291
Management procedure	Occupational Activity	0.211929
Poor concentration finding	Finding	0.211817
oscillations	Therapeutic or Preventive Procedure	0.211812
anticipation	Mental Process	0.211795
Snoring	Sign or Symptom	0.21175
Technology	Occupation or Discipline	0.211735
Extinction Psychological	Mental Process	0.211545
Rumination Disorders	Mental or Behavioral Dysfunction	0.211282
Advice	Health Care Activity	0.2112
Varicosity	Disease or Syndrome	0.211197
clinical syndromes	Disease or Syndrome	0.211102
Fill	Activity	0.210778
Adoption	Social Behavior	0.210759
Decrease in appetite	Sign or Symptom	0.21068
European Union	Organization	0.210536
Wounds and Injuries	Injury or Poisoning	0.21045
care activity	Activity	0.210301
Operative Surgical Procedures	Therapeutic or Preventive Procedure	0.210237
Caregiver	Professional or Occupational Group	0.210148
Cardiovascular Diseases	Disease or Syndrome	0.210049
Neuropsychologic impairment	Finding	0.209881
production	Occupational Activity	0.20948
Education Dental	Educational Activity	0.209375
CBV protocol	Therapeutic or Preventive Procedure	0.20916
Like	Mental Process	0.209094
Elimination Disorders	Mental or Behavioral Dysfunction	0.208934
Body Weight Changes	Finding	0.208896
Conduct disorder childhood-onset type	Mental or Behavioral Dysfunction	0.208873
Supraventricular tachycardia	Disease or Syndrome	0.20879
Microinjections	Therapeutic or Preventive Procedure	0.208635
cognitive rehabilitation	Therapeutic or Preventive Procedure	0.208184
personal health	Finding	0.208177
Crushing procedure	Therapeutic or Preventive Procedure	0.208057
Collision	Injury or Poisoning	0.207864
Secondary Prevention	Therapeutic or Preventive Procedure	0.207786
dependent young children	Finding	0.20775
Second line treatment	Therapeutic or Preventive Procedure	0.207743
Agent Expert	Professional or Occupational Group	0.207734
cardiovascular risk factor	Disease or Syndrome	0.207731
Contraindicated	Finding	0.207723
tailor	Professional or Occupational Group	0.207615
Deep Brain Stimulation	Therapeutic or Preventive Procedure	0.207383
Hoarding	Individual Behavior	0.207333
deviance	Social Behavior	0.207201
Trichotillomania	Mental or Behavioral Dysfunction	0.207195
Self-Evaluation	Mental Process	0.207092
Nocturnal Myoclonus Syndrome	Disease or Syndrome	0.207078
Systemic Therapy	Therapeutic or Preventive Procedure	0.207068
Early Awakening	Mental or Behavioral Dysfunction	0.206995
Translating	Occupational Activity	0.206873
Aarskog syndrome	Disease or Syndrome	0.206431
extracurricular activity	Daily or Recreational Activity	0.206416
Physical wandering	Individual Behavior	0.206185
Psychological Tests procedure	Diagnostic Procedure	0.206111
Variola Minor	Disease or Syndrome	0.206054
autistic children	Patient or Disabled Group	0.205711
Night Terrors	Mental or Behavioral Dysfunction	0.205648
Multiple sleep latency test	Diagnostic Procedure	0.205543
Cost-Benefit Analysis	Occupational Activity	0.205093
Associated symptom	Sign or Symptom	0.204948
Difficulty reading	Finding	0.204859
Drinking behavior processes	Individual Behavior	0.204796
Perinatal risk	Finding	0.204668
Architecture	Occupation or Discipline	0.204526
drug diversion	Social Behavior	0.204507
contextual factors	Mental Process	0.204499
reinforcement and learning	Mental Process	0.204482
Conditioned stimulus	Mental Process	0.20438
TT genotype	Finding	0.204364
Writing occupation or discipline	Occupation or Discipline	0.204295
Delirium	Mental or Behavioral Dysfunction	0.204208
competition	Social Behavior	0.204021
Under anesthesia	Finding	0.203936
Review of systems procedure	Health Care Activity	0.20392
Heterogeneous disorder	Finding	0.203803
Bedwetting	Mental or Behavioral Dysfunction	0.203769
Low Birth Weights	Finding	0.203689
Services	Occupational Activity	0.203171
Divorce	Social Behavior	0.203001
interspecies interaction between organisms	Social Behavior	0.202872
human old age 65+	Age Group	0.202695
Self-Assessment	Mental Process	0.202673
Behavior management	Therapeutic or Preventive Procedure	0.202571
Source of information	Finding	0.202347
Craniospinal Irradiation	Therapeutic or Preventive Procedure	0.202246
Enrollment	Health Care Activity	0.202073
Endurance	Finding	0.202021
Hallucinations	Mental or Behavioral Dysfunction	0.201994
Learning difficulties	Finding	0.201988
Spondylo-ocular syndrome	Disease or Syndrome	0.201774
Electric stimulation technique	Therapeutic or Preventive Procedure	0.201755
taste sweet	Sign or Symptom	0.201734
Sharing Social Behavior	Social Behavior	0.201519
Pubertal	Finding	0.201495
Heterogeneously dense breast composition	Finding	0.201495
Priapism	Disease or Syndrome	0.201144
Circadian Rhythm Disorders	Disease or Syndrome	0.201052
contact exposure to arsenic history	Finding	0.200944
Food Consumption	Finding	0.200934
Motivational Interviewing	Therapeutic or Preventive Procedure	0.200785
Brain Diseases	Disease or Syndrome	0.200704
Fitness	Daily or Recreational Activity	0.200384
bleomycin/doxorubicin/lomustine/streptozocin protocol	Therapeutic or Preventive Procedure	0.200362
Sleep REM	Mental Process	0.200292
nervous system disorder	Disease or Syndrome	0.200138
ambulatory care services	Health Care Activity	0.199963
Feeling calm	Mental Process	0.199808
Russell-Silver syndrome	Disease or Syndrome	0.19966
Product Labeling	Occupational Activity	0.199594
Dysphoric mood	Mental or Behavioral Dysfunction	0.199465
Chemoradiotherapy	Therapeutic or Preventive Procedure	0.199435
Symptom Assessment	Health Care Activity	0.199334
Early-onset	Finding	0.199077
Toxic effect	Injury or Poisoning	0.199051
Organizational skills	Mental Process	0.198887
Pediatric Disorder	Disease or Syndrome	0.198785
Extraction	Therapeutic or Preventive Procedure	0.19854
Medical contraindication	Finding	0.198496
Collapse finding	Finding	0.198281
Transcranial Electrical Stimulation	Therapeutic or Preventive Procedure	0.19828
Viral Load result	Finding	0.198278
Relaxation Therapy	Therapeutic or Preventive Procedure	0.198276
Purchase	Activity	0.198002
Aversion finding	Mental Process	0.197838
Grandiose delusions	Mental or Behavioral Dysfunction	0.197724
Ehlers-Danlos Syndrome	Disease or Syndrome	0.197605
Schizoaffective Disorder	Mental or Behavioral Dysfunction	0.197585
Bradycardia	Finding	0.197483
BETA-ADRENERGIC STIMULATION RESPONSE TO	Finding	0.196918
Accidental Injuries	Injury or Poisoning	0.1969
Sibling	Family Group	0.196723
Visual memory	Mental Process	0.196688
Bulimia Nervosa	Mental or Behavioral Dysfunction	0.19666
HIV Infections	Disease or Syndrome	0.196577
Cruel behavior	Social Behavior	0.196518
professional occupation status	Professional or Occupational Group	0.196173
psychological care	Therapeutic or Preventive Procedure	0.196135
Social Behavior	Social Behavior	0.195949
Prevention of High-Risk Behavior	Health Care Activity	0.19591
Falls	Finding	0.195874
Social Anxiety	Mental or Behavioral Dysfunction	0.195759
Coronary Arteriosclerosis	Disease or Syndrome	0.195749
Depressive episode unspecified	Mental or Behavioral Dysfunction	0.19561
Mental health care	Health Care Activity	0.195601
learning strategies	Educational Activity	0.195597
School refusal	Individual Behavior	0.195486
Utilities organization	Organization	0.195476
Saccades	Finding	0.195305
Redness	Finding	0.195231
Family member	Family Group	0.195204
Weighing patient	Health Care Activity	0.194999
Made redundant finding	Finding	0.194986
Emotional Adjustment	Mental Process	0.194287
child-rearing practice	Social Behavior	0.194097
Temperamental	Finding	0.19408
Voluntary Workers	Professional or Occupational Group	0.194003
Transcranial Direct Current Stimulation	Therapeutic or Preventive Procedure	0.193973
institutional care	Health Care Activity	0.193957
Hyperhidrosis disorder	Finding	0.193939
Fetal Alcohol Spectrum Disorders	Congenital Abnormality	0.19366
Mini-mental state examination	Diagnostic Procedure	0.193448
Ability to read	Mental Process	0.19343
Exploratory Surgery	Diagnostic Procedure	0.193243
Inspiratory Capacity	Finding	0.193229
Iron deficiency	Disease or Syndrome	0.193057
Skills training	Educational Activity	0.193035
Sleeping Habits	Finding	0.192993
Dissatisfaction	Mental Process	0.192974
Household composition	Finding	0.192959
sleep loss	Finding	0.1929
Population Control	Occupation or Discipline	0.192838
Caregiver role strain	Finding	0.192772
Binge Drinking	Individual Behavior	0.192709
Educational Intervention	Therapeutic or Preventive Procedure	0.192667
Household income	Finding	0.192447
Societies	Organization	0.191959
Accumulation	Finding	0.191686
Clinical Significance	Finding	0.191675
Behavior Test	Diagnostic Procedure	0.191674
cooperation	Social Behavior	0.191607
Reifenstein Syndrome	Disease or Syndrome	0.191607
Racing thoughts	Mental or Behavioral Dysfunction	0.191445
intensive care	Health Care Activity	0.191437
Cognitive changes	Mental or Behavioral Dysfunction	0.191357
Verbal aggression	Finding	0.191352
Early Intervention Education	Health Care Activity	0.191264
Does hit finding	Finding	0.191209
encoding mental process	Mental Process	0.191172
Acute myocardial infarction	Disease or Syndrome	0.191156
Diagnostic tests	Diagnostic Procedure	0.190992
Diabetes	Disease or Syndrome	0.190788
Overweight	Finding	0.190609
Approach Behavior	Individual Behavior	0.190382
Osteopathy in the Cranial Field	Therapeutic or Preventive Procedure	0.190218
Essential Hypertension	Disease or Syndrome	0.190123
Patient in hospital	Finding	0.189969
cyclophosphamide/doxorubicin/vincristine protocol	Therapeutic or Preventive Procedure	0.189883
Education assistance	Educational Activity	0.189546
insensitivity	Finding	0.189333
Brain Injuries	Injury or Poisoning	0.189292
amsacrine/azacitidine/etoposide	Therapeutic or Preventive Procedure	0.18927
Scanning	Diagnostic Procedure	0.189245
Excitability	Sign or Symptom	0.189086
Depressive Disorder Treatment-Resistant	Mental or Behavioral Dysfunction	0.189036
Hypnotherapy	Therapeutic or Preventive Procedure	0.189004
Hypertelorism Severe With Midface Prominence Myopia Mental Retardation And Bone Fragility	Disease or Syndrome	0.188967
Migraine Disorders	Disease or Syndrome	0.188942
Body Dysmorphic Disorders	Mental or Behavioral Dysfunction	0.188861
family dysfunction	Mental or Behavioral Dysfunction	0.188815
sandoz	Health Care Related Organization	0.188787
Brain Concussion	Injury or Poisoning	0.188777
Bullied at school	Finding	0.188506
Self-Perception	Mental Process	0.188357
Acupuncture and Oriental Medicine	Therapeutic or Preventive Procedure	0.188262
Imaging Techniques	Diagnostic Procedure	0.188253
Presenile dementia	Mental or Behavioral Dysfunction	0.188201
multiple pathologies	Disease or Syndrome	0.188163
Homelessness	Finding	0.188147
adopted child	Family Group	0.187936
Group B streptococcal pneumonia	Disease or Syndrome	0.187934
Tai Ji	Daily or Recreational Activity	0.187852
Paranoia	Mental or Behavioral Dysfunction	0.187628
Antipsychotic Medications - Consent type	Health Care Activity	0.187616
Dehydration	Disease or Syndrome	0.187544
History taking self-administered questionnaire	Diagnostic Procedure	0.187504
meditation	Mental Process	0.187499
Family problems	Finding	0.18749
Psychological function	Mental Process	0.187419
Homologous Recombination Repair Proficient	Finding	0.187406
interpersonal relationship problems	Finding	0.187221
Resting state	Finding	0.187219
School Health	Health Care Activity	0.187181
Syndrome	Disease or Syndrome	0.187018
Body Image	Mental Process	0.186947
Imaging of brain	Diagnostic Procedure	0.186798
Barrett Esophagus	Disease or Syndrome	0.186708
Chronic pain	Sign or Symptom	0.186642
Arteriosclerosis	Disease or Syndrome	0.186638
writing disorder	Mental or Behavioral Dysfunction	0.18651
Experimental Finding	Finding	0.186105
Aphasia	Mental or Behavioral Dysfunction	0.185837
Developmental reading disorder	Mental or Behavioral Dysfunction	0.185721
cheating	Individual Behavior	0.185604
Feelings	Mental Process	0.185604
Forgetful	Sign or Symptom	0.18553
Magnesium Deficiency	Disease or Syndrome	0.185525
Dual-Energy X-Ray Absorptiometry	Diagnostic Procedure	0.185483
Tapering - action	Health Care Activity	0.185439
School Health Services	Health Care Activity	0.185426
Emotional distress	Finding	0.18537
Diagnostic Imaging	Diagnostic Procedure	0.185366
Visual learning	Mental Process	0.185329
Release procedure	Therapeutic or Preventive Procedure	0.185323
Discrimination Learning	Mental Process	0.185207
Adverse Childhood Experiences	Finding	0.184969
Repetitious behavior	Finding	0.184926
Dialectical Behavior Therapy	Therapeutic or Preventive Procedure	0.184925
Open Circuit	Finding	0.184911
Drug Industry	Health Care Related Organization	0.184909
Shallow anterior chamber of eye	Finding	0.184776
Cataplexy	Disease or Syndrome	0.184716
Micronucleus - abnormality	Finding	0.184656
Mediate	Social Behavior	0.184643
Visual Analog Pain Scale	Diagnostic Procedure	0.184622
Ineffective family coping	Finding	0.184548
Somnambulism	Disease or Syndrome	0.184548
Reasoning	Mental Process	0.184488
Sitting position	Finding	0.184462
Image Study	Diagnostic Procedure	0.184442
systemic administration	Therapeutic or Preventive Procedure	0.18443
Catastrophization	Finding	0.184162
parental behavior	Individual Behavior	0.184118
Running physical activity	Daily or Recreational Activity	0.183946
Infant	Age Group	0.183896
soft neurological signs	Sign or Symptom	0.183884
Mild cognitive disorder	Mental or Behavioral Dysfunction	0.183806
Stereotyped Behavior	Individual Behavior	0.183775
Bisection	Therapeutic or Preventive Procedure	0.183742
Anemia	Disease or Syndrome	0.183734
Cognitive problems	Finding	0.183647
Psychological assessment	Diagnostic Procedure	0.183609
Skin-picking	Mental or Behavioral Dysfunction	0.183583
Diffusion Spectrum Imaging	Diagnostic Procedure	0.183524
Discover	Activity	0.183478
Social disinhibition	Mental or Behavioral Dysfunction	0.183467
Type B Tylosis	Disease or Syndrome	0.183133
Seizures	Sign or Symptom	0.18305
Johnson and Johnson	Health Care Related Organization	0.182916
Aggressive Periodontitis	Disease or Syndrome	0.182881
Pediatric department	Health Care Related Organization	0.182838
Interparental Conflict	Social Behavior	0.182771
acute stress	Sign or Symptom	0.182663
Photophobia	Sign or Symptom	0.18255
Subacute Bacterial Endocarditis	Disease or Syndrome	0.182306
Drug habituation	Mental or Behavioral Dysfunction	0.181941
Overcome	Activity	0.181853
Transcranial Magnetic Stimulation Repetitive	Therapeutic or Preventive Procedure	0.181793
Schizophrenics	Mental or Behavioral Dysfunction	0.181707
Industry	Occupational Activity	0.18156
wave slowing	Finding	0.181499
Cardiac Arrest	Disease or Syndrome	0.181481
4As Treatment Protocol	Therapeutic or Preventive Procedure	0.181458
Balloon Dilatation	Therapeutic or Preventive Procedure	0.181243
parent training	Educational Activity	0.181216
Magnetic Resonance Spectroscopy	Diagnostic Procedure	0.181083
Dermatitis Atopic	Disease or Syndrome	0.181067
Worried	Finding	0.18096
Population Health	Health Care Activity	0.180865
Vomiting	Sign or Symptom	0.180844
Hyperprolactinemia	Disease or Syndrome	0.180798
Social difficulties	Finding	0.180794
Normal weight	Finding	0.180725
Cooperative Behavior	Social Behavior	0.180619
Occupations	Occupation or Discipline	0.180577
Judgment	Mental Process	0.180575
Jitter	Finding	0.180414
Bone Cysts Aneurysmal	Disease or Syndrome	0.180392
Abstracting	Occupational Activity	0.1803
Homing Behavior	Behavior	0.180073
Psychologist	Professional or Occupational Group	0.180055
Elation	Finding	0.179874
Economic Evaluation	Occupational Activity	0.179822
Residential Treatment	Therapeutic or Preventive Procedure	0.179817
Motor testing	Diagnostic Procedure	0.179717
Pulmonary function tests	Diagnostic Procedure	0.179441
Sinus Floor Augmentation	Therapeutic or Preventive Procedure	0.179293
Fanconi Anemia	Disease or Syndrome	0.179141
Neurodevelopmental Disorders	Mental or Behavioral Dysfunction	0.179124
Sexual Dysfunction	Mental or Behavioral Dysfunction	0.179036
SUBCORTICAL BAND HETEROTOPIA X-LINKED	Disease or Syndrome	0.178995
Prostatic Diseases	Disease or Syndrome	0.178958
Childhood epilepsy	Finding	0.17888
criticism	Social Behavior	0.178865
removal technique	Therapeutic or Preventive Procedure	0.178534
Protocol Risk Assessment	Health Care Activity	0.178514
Injury of liver	Injury or Poisoning	0.178298
Functional Imaging	Diagnostic Procedure	0.178282
Rehabilitation therapy	Therapeutic or Preventive Procedure	0.178223
Cognitive Aging	Mental Process	0.178207
Learning disabled	Mental or Behavioral Dysfunction	0.177816
Mental distress	Finding	0.177778
dislike	Mental Process	0.177712
Educational process of instructing	Educational Activity	0.177374
Family conflict	Finding	0.177361
Military Personnel	Professional or Occupational Group	0.177265
Type II Mucolipidosis	Disease or Syndrome	0.177121
Deviant behavior	Individual Behavior	0.177078
Food Addiction	Mental or Behavioral Dysfunction	0.177051
Morris Water Maze Test	Health Care Activity	0.176999
Psychological therapies	Therapeutic or Preventive Procedure	0.176982
Mental Orientation	Mental Process	0.176938
Exaggeration technique procedure	Therapeutic or Preventive Procedure	0.176873
psychiatric hospitalization	Mental or Behavioral Dysfunction	0.176764
Adrenal gland hypofunction	Disease or Syndrome	0.176374
MOHR-TRANEBJAERG SYNDROME	Disease or Syndrome	0.176367
Sweating	Finding	0.176319
International Prognostic Index Risk Group	Finding	0.17629
Habitual snoring	Sign or Symptom	0.176253
Huntington Disease	Disease or Syndrome	0.176156
genetic association	Occupation or Discipline	0.17597
Living	Finding	0.175851
Naming function	Mental Process	0.175835
Sprains and Strains	Injury or Poisoning	0.175791
Contracting	Occupational Activity	0.17579
Group exercise	Therapeutic or Preventive Procedure	0.175662
Eating routine	Individual Behavior	0.175569
Interceptive Treatment	Therapeutic or Preventive Procedure	0.175565
1/3 meter distance vision finding	Finding	0.175482
Optimization	Activity	0.175242
Methamphetamine abuse	Mental or Behavioral Dysfunction	0.17524
Coordinator	Professional or Occupational Group	0.175235
Physical Well-being	Finding	0.175076
Attendance	Activity	0.17497
legibility	Finding	0.174952
Movement Disorders	Disease or Syndrome	0.174832
Primary Care Physicians	Professional or Occupational Group	0.174783
Sexually Transmitted Diseases	Disease or Syndrome	0.174636
Disputes	Social Behavior	0.174403
Refractory anemias	Disease or Syndrome	0.174341
Pediatric psychopharmacology	Health Care Activity	0.174195
Anomalous	Finding	0.174175
Selection for Treatment	Health Care Activity	0.17417
Behavior Observation Techniques	Therapeutic or Preventive Procedure	0.173998
Restless sleep	Sign or Symptom	0.17397
Hangover from any Alcohol or Other Drugs substance	Sign or Symptom	0.17387
Interested	Mental Process	0.173837
Homeopathy	Therapeutic or Preventive Procedure	0.173751
Tonsillectomy	Therapeutic or Preventive Procedure	0.17375
Sleeps during day	Finding	0.173685
Cardiopulmonary Resuscitation	Therapeutic or Preventive Procedure	0.173545
Intellectual ability	Finding	0.173321
Discipline	Health Care Activity	0.173303
Coding	Occupational Activity	0.173221
Agoraphobia	Mental or Behavioral Dysfunction	0.173081
Paraphilias	Mental or Behavioral Dysfunction	0.173064
Pityriasis Rubra Pilaris	Disease or Syndrome	0.173008
Hypoplastic colon	Finding	0.172938
Acute alcoholic intoxication	Mental or Behavioral Dysfunction	0.172926
Reduced concentration span	Finding	0.172908
Alcohol Withdrawal Seizures	Disease or Syndrome	0.172848
Introvert	Finding	0.172818
Neurocognitive Disorders	Mental or Behavioral Dysfunction	0.172816
Leigh Disease	Disease or Syndrome	0.172748
Hyperkinesia	Disease or Syndrome	0.172538
Associate - assistant	Professional or Occupational Group	0.172452
Risk Management	Health Care Activity	0.172353
Infant Newborn	Age Group	0.171957
disciplinary action	Occupational Activity	0.171938
neurobehavior	Finding	0.171909
Congenital Abnormality	Congenital Abnormality	0.17175
In debt	Finding	0.171663
Childhood Ataxia with Central Nervous System Hypomyelinization	Disease or Syndrome	0.171553
Sex Offenses	Mental or Behavioral Dysfunction	0.171541
Mental health problem	Finding	0.171446
Complex partial seizures	Disease or Syndrome	0.171435
Patient Care Management	Health Care Activity	0.171412
IMMUNODEFICIENCY COMMON VARIABLE 10	Disease or Syndrome	0.171333
Borderline intellectual disability	Mental or Behavioral Dysfunction	0.171322
pleasurable emotion	Mental Process	0.171245
Behavior care actions	Therapeutic or Preventive Procedure	0.171146
Craniocerebral Trauma	Injury or Poisoning	0.170963
Continuous Positive Airway Pressure	Therapeutic or Preventive Procedure	0.170791
adventure	Daily or Recreational Activity	0.170759
Workers	Professional or Occupational Group	0.170659
Iterations	Finding	0.17026
response to monitoring	Finding	0.170189
Self Concept	Mental Process	0.170012
Chediak-Higashi Syndrome	Disease or Syndrome	0.169936
cisplatin/cyclophosphamide/vindesine protocol	Therapeutic or Preventive Procedure	0.169819
Retreatments	Therapeutic or Preventive Procedure	0.169738
Partial nephrectomy	Therapeutic or Preventive Procedure	0.169605
Sinus Arrhythmia	Finding	0.169097
Smoking Habit	Individual Behavior	0.168932
Supportive counseling	Health Care Activity	0.16886
Prognosis bad	Finding	0.168854
Atrial Septal Defects	Congenital Abnormality	0.168837
Healthy People Programs	Health Care Activity	0.168832
Care provision regimes	Health Care Activity	0.168644
genetic risk factors	Finding	0.16857
Pleasant	Mental Process	0.16852
Psychological suppression	Mental Process	0.168153
Epilepsy	Disease or Syndrome	0.167966
Intraocular pressure finding	Finding	0.16795
Authoritarianism	Mental Process	0.167935
BIP protocol	Therapeutic or Preventive Procedure	0.167799
Sleep abnormalities	Finding	0.167756
Agenesis of corpus callosum	Congenital Abnormality	0.167747
Pearsons marrow-pancreas syndrome	Disease or Syndrome	0.167561
Mental health screening	Diagnostic Procedure	0.167553
Transient Tic Disorder	Mental or Behavioral Dysfunction	0.167171
clinical depression	Mental or Behavioral Dysfunction	0.16711
Socializing	Social Behavior	0.166897
Dysgraphia	Mental or Behavioral Dysfunction	0.166831
General Anesthesia	Therapeutic or Preventive Procedure	0.16679
Mother-Child Relations	Social Behavior	0.166773
Soldiers	Professional or Occupational Group	0.166664
Evoked potential study	Diagnostic Procedure	0.166615
Fever	Sign or Symptom	0.166497
Empathy	Individual Behavior	0.166405
Lethargy	Sign or Symptom	0.166373
Abdominal Pain	Sign or Symptom	0.166226
Middle insomnia	Mental or Behavioral Dysfunction	0.165793
Isolation procedure	Therapeutic or Preventive Procedure	0.165738
Nightmares	Sign or Symptom	0.165736
Maladaptive behavior	Finding	0.165691
Association tests	Diagnostic Procedure	0.1656
Standard of Care	Health Care Activity	0.165403
Motor impersistence	Finding	0.165307
bleomycin/dacarbazine/lomustine/vincristine	Therapeutic or Preventive Procedure	0.165283
skill learning	Mental Process	0.165105
Education and schooling detail	Finding	0.165063
Exploration with a probe	Diagnostic Procedure	0.164883
psychiatric issue	Mental or Behavioral Dysfunction	0.164776
Psychological Well Being	Finding	0.164731
Physician service	Health Care Activity	0.164727
Poor quality of life	Finding	0.164684
Sleep Efficiency	Finding	0.164681
Human behavior	Individual Behavior	0.164651
Breast-Conserving Surgery	Therapeutic or Preventive Procedure	0.164596
Ability to interact with others	Social Behavior	0.164511
Disturbance of attention	Mental or Behavioral Dysfunction	0.164443
hypersensitivity desensitization	Therapeutic or Preventive Procedure	0.16436
Abnormality	Finding	0.164321
Neurostimulation/modulation	Therapeutic or Preventive Procedure	0.164292
Metabolic Syndrome X	Disease or Syndrome	0.164277
Social and personal history	Finding	0.164207
Daytime somnolence	Sign or Symptom	0.164085
Marital separation	Social Behavior	0.163912
Comprehension	Mental Process	0.163693
Tonsillectomy and adenoidectomy	Therapeutic or Preventive Procedure	0.163577
Physical abuse	Injury or Poisoning	0.163547
Psychiatry service	Health Care Related Organization	0.16353
National Academy of Sciences U.S.	Organization	0.163347
Food Insecurity	Finding	0.163315
Initiative	Mental Process	0.163254
Mapping action	Activity	0.163199
Relationship - Sibling	Social Behavior	0.16312
Chronic schizophrenia	Mental or Behavioral Dysfunction	0.163041
Titrate	Health Care Activity	0.162958
Intimate Partner Violence	Behavior	0.162918
Medication Error	Finding	0.162875
family structure	Family Group	0.162845
School Teachers	Professional or Occupational Group	0.162843
Psychiatric service	Therapeutic or Preventive Procedure	0.162803
Half-sibling	Family Group	0.16231
Implantation procedure	Therapeutic or Preventive Procedure	0.162273
Hoarding Disorder	Mental or Behavioral Dysfunction	0.162234
Electroconvulsive Therapy	Therapeutic or Preventive Procedure	0.162207
Breathing Exercises	Therapeutic or Preventive Procedure	0.162073
Cognitive Development	Mental Process	0.161835
Emotional Stability	Mental Process	0.161828
Satisfaction	Mental Process	0.161549
Hallucinations Visual	Sign or Symptom	0.161519
Inefficiency	Finding	0.161427
Diving activity	Daily or Recreational Activity	0.161408
Slow learner	Finding	0.161293
Temper tantrum	Mental or Behavioral Dysfunction	0.161202
Sex Differentiation Disorders	Disease or Syndrome	0.161093
Unmet	Activity	0.161055
Eating disorder symptom	Mental or Behavioral Dysfunction	0.161027
Electronics discipline	Occupation or Discipline	0.160998
Metamemory	Mental Process	0.160992
Social Communication Disorder	Mental or Behavioral Dysfunction	0.160923
Bariatric Surgery	Therapeutic or Preventive Procedure	0.160871
Post-Concussion Syndrome	Disease or Syndrome	0.160854
Destructive behavior	Individual Behavior	0.160773
Ecological Momentary Assessment	Diagnostic Procedure	0.160729
Functional Disability	Finding	0.160715
Educational Placement	Educational Activity	0.160685
Node stage N2b	Finding	0.160329
Headache Disorders Primary	Disease or Syndrome	0.160177
Retrieval - action	Health Care Activity	0.16013
locomotory behavior	Individual Behavior	0.160007
Alstrom Syndrome	Disease or Syndrome	0.160004
Tension	Mental or Behavioral Dysfunction	0.159988
Biological Relative	Family Group	0.159905
Anemia of prematurity	Disease or Syndrome	0.15987
driving skills	Individual Behavior	0.159866
Marital conflict	Finding	0.159838
Hypophosphatemic Rickets X-Linked Dominant	Disease or Syndrome	0.159835
Dwell time	Finding	0.159823
Curative - procedure intent	Therapeutic or Preventive Procedure	0.159735
educational level achieved	Finding	0.15962
Graduation	Educational Activity	0.159553
Track and Field	Daily or Recreational Activity	0.159453
Sad mood	Mental Process	0.159442
mental health counseling	Therapeutic or Preventive Procedure	0.159387
General health	Finding	0.159368
daily activities	Daily or Recreational Activity	0.159328
cyclophosphamide/doxorubicin protocol	Therapeutic or Preventive Procedure	0.159326
Responsibility	Individual Behavior	0.15908
Magnesium supplement therapy	Therapeutic or Preventive Procedure	0.159027
Exanthema	Sign or Symptom	0.159011
Bipolar disorder type	Finding	0.158884
ethnic differences	Finding	0.158843
Instability	Finding	0.158751
Chronic Obstructive Airway Disease	Disease or Syndrome	0.15871
Pervasive Development Disorder	Mental or Behavioral Dysfunction	0.158702
Wechsler Scales	Diagnostic Procedure	0.158688
Educator	Professional or Occupational Group	0.158598
Dysautonomia	Disease or Syndrome	0.158595
Special Education	Educational Activity	0.158588
Tumor grade G1	Finding	0.158558
Office Visits	Health Care Activity	0.158524
Exploratory Behavior	Individual Behavior	0.158488
interhemispheric transfer	Mental Process	0.158444
Genetic Carriers	Finding	0.158273
Dementia	Mental or Behavioral Dysfunction	0.158266
Building caretaker	Professional or Occupational Group	0.158255
Sexual intercourse - finding	Finding	0.158224
Physical Restraint procedure	Therapeutic or Preventive Procedure	0.158161
Medicalization	Social Behavior	0.158158
Social Acceptance	Social Behavior	0.158124
European Medicines Agency	Organization	0.158089
Thinness	Finding	0.157967
Twins Dizygotic person	Family Group	0.157744
Patient currently pregnant	Finding	0.157656
Spinal Puncture	Health Care Activity	0.157583
Medical Staff	Professional or Occupational Group	0.157497
Hypothyroidism	Disease or Syndrome	0.157491
Emotional learning	Mental Process	0.157464
Pedophilia	Mental or Behavioral Dysfunction	0.157443
attention span	Mental Process	0.157377
Central Serous Chorioretinopathy	Disease or Syndrome	0.157303
Government	Organization	0.157253
Paroxysmal atrial tachycardia	Finding	0.157234
Continuance of life	Activity	0.157233
language ability	Mental Process	0.157181
Clinical Services	Health Care Activity	0.157145
No incoordination	Finding	0.157104
Neurologic Examination	Diagnostic Procedure	0.157086
Androgen-Insensitivity Syndrome	Disease or Syndrome	0.157062
Psychosocial care regime/therapy	Health Care Activity	0.156955
School attendance	Educational Activity	0.156879
Swimming	Daily or Recreational Activity	0.156804
Disturbance in mood	Mental or Behavioral Dysfunction	0.156798
Abnormal breathing	Finding	0.156765
Epileptic children	Patient or Disabled Group	0.156726
Risk Assessment	Health Care Activity	0.156671
Collaboration	Social Behavior	0.156597
Expulsion procedure	Therapeutic or Preventive Procedure	0.156504
Consortium or Network	Professional or Occupational Group	0.156338
Medical Examination	Health Care Activity	0.156306
Orthostasis	Sign or Symptom	0.156195
auditory feedback	Mental Process	0.156173
Expression procedure	Therapeutic or Preventive Procedure	0.156119
Cardiac Arrhythmia	Disease or Syndrome	0.156095
Tube feeding of patient	Therapeutic or Preventive Procedure	0.156034
emotional dysfunction	Mental or Behavioral Dysfunction	0.156024
Combination Drug Therapy	Therapeutic or Preventive Procedure	0.155987
Duane Retraction Syndrome	Disease or Syndrome	0.155982
stress reduction	Individual Behavior	0.155842
Disrupted sleep	Finding	0.155833
Scratch marks	Injury or Poisoning	0.155796
Cluttering	Sign or Symptom	0.155746
Representation action	Activity	0.155684
asparaginase/ifosfamide/methotrexate	Therapeutic or Preventive Procedure	0.155626
Change of medication	Therapeutic or Preventive Procedure	0.155595
Family Violence	Social Behavior	0.155586
Enlargement of tonsil or adenoid	Disease or Syndrome	0.15553
Stabilization	Therapeutic or Preventive Procedure	0.155396
Dystonia	Sign or Symptom	0.155389
Communicable Diseases	Disease or Syndrome	0.155364
Inference	Mental Process	0.155347
Emotional abuse	Mental or Behavioral Dysfunction	0.155317
therapist	Professional or Occupational Group	0.155302
Execution	Activity	0.155283
Leisure Activities	Daily or Recreational Activity	0.155257
Tobacco Use Cessation	Individual Behavior	0.15523
Employment Termination	Finding	0.155209
memory retention	Mental Process	0.155179
Normal birth weight	Finding	0.155082
Talkativeness	Mental or Behavioral Dysfunction	0.155033
Immobilization	Therapeutic or Preventive Procedure	0.154988
Standardized Assessments	Health Care Activity	0.154961
Accidental Falls	Injury or Poisoning	0.154959
Dystonia Dopa-Responsive due to Sepiapterin Reductase Deficiency	Disease or Syndrome	0.154952
Police	Professional or Occupational Group	0.154938
Abstract thought disorder	Mental or Behavioral Dysfunction	0.154917
Alcoholics Anonymous	Self-help or Relief Organization	0.154909
Benign Rolandic Epilepsy	Disease or Syndrome	0.154888
open-field behavior	Behavior	0.154736
Pharmacist	Professional or Occupational Group	0.15462
Immunohistochemistry	Diagnostic Procedure	0.154611
Rejection Psychology	Social Behavior	0.15461
Divorced state	Finding	0.154488
Social maladjustment	Mental or Behavioral Dysfunction	0.15443
Conventional Treatment	Therapeutic or Preventive Procedure	0.154416
Warm-Up Exercise	Daily or Recreational Activity	0.154378
Brain stimulation	Therapeutic or Preventive Procedure	0.154278
Procedural learning	Therapeutic or Preventive Procedure	0.153758
achievement tests	Educational Activity	0.153468
Professional guide	Professional or Occupational Group	0.153386
Extrapyramidal sign	Sign or Symptom	0.153296
Preoccupation finding	Finding	0.153231
Obscure	Activity	0.153187
Pulse irregular	Finding	0.153126
Diabetes Mellitus	Disease or Syndrome	0.153123
Employment status	Finding	0.152981
Premature ventricular contractions	Disease or Syndrome	0.152964
Inflammatory disorder	Disease or Syndrome	0.152946
Attribution	Mental Process	0.152944
AV Block First Degree by ECG Finding	Finding	0.152937
Social Cognition	Social Behavior	0.152799
moodiness	Mental Process	0.152674
Self Efficacy	Mental Process	0.152537
Electromechanical dissociation	Disease or Syndrome	0.152506
Mental Retardation	Mental or Behavioral Dysfunction	0.152483
Sinus Tachycardia	Disease or Syndrome	0.152448
CNS disorder	Disease or Syndrome	0.152352
Destructive procedure surgical	Therapeutic or Preventive Procedure	0.152306
Behavioral difficulties	Finding	0.152295
Group Psychotherapy	Therapeutic or Preventive Procedure	0.152199
Maintenance therapy	Therapeutic or Preventive Procedure	0.152198
Sex addiction	Mental or Behavioral Dysfunction	0.152127
Introversion Psychological	Mental Process	0.15209
therapeutic processes	Therapeutic or Preventive Procedure	0.151994
Outcome Assessment Health Care	Occupational Activity	0.151994
asparaginase/prednisone/vincristine protocol	Therapeutic or Preventive Procedure	0.15198
Act of Documentation	Health Care Activity	0.151958
Supportive care	Health Care Activity	0.151936
fatty acid deficiency	Disease or Syndrome	0.151895
Personality Development	Mental Process	0.151811
memory retrieval	Mental Process	0.151787
Metabolic Bone Disorder	Disease or Syndrome	0.151618
Hormonal Contraception	Therapeutic or Preventive Procedure	0.151541
Ruminant polioencephalomalacia	Disease or Syndrome	0.151519
Economics	Occupation or Discipline	0.151423
Institutionalization	Health Care Activity	0.151372
Grooved Pegboard Test	Diagnostic Procedure	0.151365
Shyness	Social Behavior	0.151269
alliance	Social Behavior	0.151257
Registration	Health Care Activity	0.151204
family intervention	Therapeutic or Preventive Procedure	0.151158
oral incubation	Individual Behavior	0.151113
Sensory Gating	Mental Process	0.151074
Functional encopresis	Mental or Behavioral Dysfunction	0.150878
Health behavior	Individual Behavior	0.150728
Heart failure	Disease or Syndrome	0.150724
Paroxysmal nocturnal dyspnea	Disease or Syndrome	0.150672
Molecular Imaging	Diagnostic Procedure	0.150641
Psychiatric Department Hospital	Health Care Related Organization	0.150624
Age-dependent penetrance	Finding	0.150518
Counseling	Health Care Activity	0.15042
Learning ability	Mental Process	0.150087
Internet Service Provider	Occupation or Discipline	0.150085
positional	Finding	0.14999
patient care	Health Care Activity	0.149988
body mass	Finding	0.149893
Large nose	Finding	0.149867
Memory performance	Mental Process	0.149858
Electric Stimulation Therapy	Therapeutic or Preventive Procedure	0.149852
In Utero	Age Group	0.149669
Initial insomnia	Mental or Behavioral Dysfunction	0.1496
Medical practitioner	Professional or Occupational Group	0.149586
Hypersexuality state	Mental or Behavioral Dysfunction	0.149557
A.H. Robins Co. Ltd UK	Health Care Related Organization	0.149556
Growing pains	Sign or Symptom	0.149504
Socialization	Educational Activity	0.149422
diagnostic procedure	Diagnostic Procedure	0.149325
Weaning	Finding	0.149203
test anxiety	Mental Process	0.149202
internalization	Mental Process	0.149201
Volumetric-Modulated Arc Therapy	Therapeutic or Preventive Procedure	0.149171
Adoptive parent	Family Group	0.149167
Burn injury	Injury or Poisoning	0.149126
Multiple Chronic Conditions	Disease or Syndrome	0.149109
Coprolalia	Finding	0.148918
learned behavior	Individual Behavior	0.148904
Autistic traits	Finding	0.148832
Body Image Dissatisfaction	Individual Behavior	0.148752
Discord	Social Behavior	0.148513
Precision Medicine	Therapeutic or Preventive Procedure	0.148363
Electromyography	Diagnostic Procedure	0.148266
Moyamoya Disease	Disease or Syndrome	0.148254
Quality of Health Care	Health Care Activity	0.148235
Prodromal Symptoms	Sign or Symptom	0.148147
Dyscalculia	Mental or Behavioral Dysfunction	0.148093
Department	Organization	0.148088
Neurotic Disorders	Mental or Behavioral Dysfunction	0.148045
Hay fever	Disease or Syndrome	0.147904
medical diagnosis	Diagnostic Procedure	0.147863
Mentally Ill Persons	Patient or Disabled Group	0.147851
Aggressive outburst	Mental or Behavioral Dysfunction	0.1478
prenatal exposure	Finding	0.1477
Radionuclide Imaging	Diagnostic Procedure	0.147675
Symmetrical	Finding	0.14766
Specialist	Professional or Occupational Group	0.147555
Hyperglycemia	Disease or Syndrome	0.147507
Excitation	Activity	0.147471
Examiner Medical	Professional or Occupational Group	0.147413
Panic Attacks	Mental or Behavioral Dysfunction	0.147366
maternal stress	Mental Process	0.147317
Insecurity	Mental Process	0.147288
Import	Occupational Activity	0.147248
Staff	Professional or Occupational Group	0.147238
VAD I protocol	Therapeutic or Preventive Procedure	0.147202
Peak A Velocity	Finding	0.147042
Emotional Disturbances	Mental or Behavioral Dysfunction	0.147002
Mental health program	Health Care Related Organization	0.146997
Cluster headaches and other trigeminal autonomic cephalgias	Disease or Syndrome	0.146886
Actor	Professional or Occupational Group	0.146806
Avoidant Personality Disorder	Mental or Behavioral Dysfunction	0.146704
autonomic function	Finding	0.146693
Sleep Bruxism	Disease or Syndrome	0.146467
Schizophreniform Disorders	Mental or Behavioral Dysfunction	0.146395
Fatalities	Finding	0.146212
Physician Executives	Professional or Occupational Group	0.146075
Drug Repositioning	Therapeutic or Preventive Procedure	0.145812
Hole Finding	Finding	0.145686
Neurocognitive Assessment	Diagnostic Procedure	0.145645
Organic failure to thrive	Disease or Syndrome	0.145594
Cerebral Palsy	Disease or Syndrome	0.145401
Therapeutic Mobilization	Therapeutic or Preventive Procedure	0.145277
excitement emotion	Mental Process	0.145265
Sense of Coherence	Mental Process	0.145262
Respiratory Distress Syndrome Adult	Disease or Syndrome	0.145186
attachment disorders	Mental or Behavioral Dysfunction	0.145174
Sudden infant death syndrome	Disease or Syndrome	0.145105
Health Insurance	Health Care Activity	0.145044
Social Determinants of Health	Health Care Activity	0.145024
Invalidism	Finding	0.145017
Electrooculography	Diagnostic Procedure	0.144989
Stuttering	Mental or Behavioral Dysfunction	0.144947
Behavioral and psychological symptoms of dementia	Sign or Symptom	0.144915
Respiration Disorders	Disease or Syndrome	0.144867
Jumping	Daily or Recreational Activity	0.144848
Tic Vocal	Sign or Symptom	0.144846
Surgical construction	Therapeutic or Preventive Procedure	0.144749
early pregnancy	Disease or Syndrome	0.144687
Psychoticism	Mental or Behavioral Dysfunction	0.144638
Self Confidence	Mental Process	0.144629
Normal behavior	Social Behavior	0.144388
Perfusion procedure	Therapeutic or Preventive Procedure	0.144381
Percussion	Diagnostic Procedure	0.144266
Physical health problems	Finding	0.144238
Feeding patient	Health Care Activity	0.144219
Intuition	Mental Process	0.144189
Patient Physiological Condition	Finding	0.144157
Memory Consolidation	Mental Process	0.144083
debate	Activity	0.143837
Malnutrition	Disease or Syndrome	0.143822
Injection of botulinum toxin	Therapeutic or Preventive Procedure	0.14373
Urinary hesitation	Sign or Symptom	0.143719
Indexing	Occupational Activity	0.14371
American Psychological Association	Professional Society	0.1437
Brain Mapping	Diagnostic Procedure	0.143653
physical symptom	Sign or Symptom	0.143508
Senility	Finding	0.1435
problem-solving skills	Individual Behavior	0.14349
Libido	Mental Process	0.143462
Induction of labor procedure	Therapeutic or Preventive Procedure	0.143412
Functional Neuroimaging	Diagnostic Procedure	0.14333
Racial Segregation	Social Behavior	0.143312
Behavioral change	Individual Behavior	0.14328
Meaningfulness alteration	Finding	0.143126
Neurodegenerative Disorders	Disease or Syndrome	0.143064
Problem-Based Learning	Educational Activity	0.142779
Helping Behavior	Social Behavior	0.142608
Teaching Rounds	Health Care Activity	0.14258
Auditory neuropathy spectrum disorder	Disease or Syndrome	0.142559
Tremor	Sign or Symptom	0.142522
Diabetes Mellitus Non-Insulin-Dependent	Disease or Syndrome	0.142489
Developmental arithmetic disorder	Mental or Behavioral Dysfunction	0.142487
Friendship	Social Behavior	0.142449
Diffusion Tensor Imaging	Diagnostic Procedure	0.142403
Survivors	Patient or Disabled Group	0.142326
Physical Inactivity	Finding	0.142214
Lung consolidation	Disease or Syndrome	0.142187
Co-Dominant Artery	Finding	0.142154
Airway Resistance Test	Diagnostic Procedure	0.142128
Happiness	Mental Process	0.142124
Toddler age group	Age Group	0.142056
Language Disorders	Mental or Behavioral Dysfunction	0.141986
Juvenile rheumatoid arthritis	Disease or Syndrome	0.141766
Prodromal States	Sign or Symptom	0.141743
Fetishism Psychiatric	Mental or Behavioral Dysfunction	0.141735
Affective Disorders Psychotic	Mental or Behavioral Dysfunction	0.14165
Behavioral insomnia of childhood	Mental or Behavioral Dysfunction	0.141605
Apathy	Mental or Behavioral Dysfunction	0.141587
Pregnancy Outcome	Finding	0.141574
ABLEPHARON-MACROSTOMIA SYNDROME	Disease or Syndrome	0.141544
Multidisciplinary assessment	Diagnostic Procedure	0.141459
Memory Long-Term	Mental Process	0.141295
Fracture	Injury or Poisoning	0.141218
Tumor stage T2	Finding	0.141069
Culturally Competent Care	Health Care Activity	0.141063
Pediatric neurologist	Professional or Occupational Group	0.141058
Couples persons	Family Group	0.141051
Aromatherapy	Therapeutic or Preventive Procedure	0.140972
Reactivation	Activity	0.140962
Vocalization finding	Finding	0.140906
Intelligence Tests	Diagnostic Procedure	0.140878
SEXUALLY ABUSED	Patient or Disabled Group	0.140876
entertainment	Daily or Recreational Activity	0.140807
Uncertainty	Finding	0.140721
Complementary therapies	Therapeutic or Preventive Procedure	0.140668
Surgical Replantation	Therapeutic or Preventive Procedure	0.14061
long-term care	Health Care Activity	0.140538
psychodynamics	Mental Process	0.140502
North American origin finding	Finding	0.140496
Diagnostic Self Evaluation	Mental Process	0.140487
epistasis	Finding	0.140463
parenting skills	Individual Behavior	0.140282
Compensation as a Defense Mechanism	Mental Process	0.140265
Chronic Insomnia	Disease or Syndrome	0.140203
Resuscitation procedure	Therapeutic or Preventive Procedure	0.140152
Hereditary Diseases	Disease or Syndrome	0.140134
Hepatotoxicity	Injury or Poisoning	0.140132
Unrelated finding	Finding	0.140079
Reactive Attachment Disorder	Mental or Behavioral Dysfunction	0.139946
Reassuring procedure	Health Care Activity	0.139868
Prodrome	Sign or Symptom	0.139835
Weight maintenance regimen	Therapeutic or Preventive Procedure	0.139605
Tumor stage T1	Finding	0.139559
Dermatologist	Professional or Occupational Group	0.139544
AA genotype	Finding	0.139509
Infant Premature	Finding	0.139385
Chronic fatigue	Finding	0.139374
Psychomotor Performance	Mental Process	0.139297
Poor fine motor coordination	Finding	0.139197
Social stigmata	Finding	0.13917
Autistic symptoms	Finding	0.139132
Malaise	Sign or Symptom	0.139114
Oral behaviors	Individual Behavior	0.138808
Personality Change	Mental or Behavioral Dysfunction	0.138498
parental control	Social Behavior	0.138471
Narcissism	Mental or Behavioral Dysfunction	0.138453
Self-Management	Health Care Activity	0.138381
Phlebotomus Fever	Disease or Syndrome	0.138274
Crohn Disease	Disease or Syndrome	0.138234
Resident physician	Professional or Occupational Group	0.138217
Discordance	Finding	0.138171
CERVICAL MOTION TENDERNESS	Finding	0.138098
Mental deterioration	Mental or Behavioral Dysfunction	0.138091
Second Degree Relative	Family Group	0.138062
Proton Magnetic Resonance Spectroscopy	Diagnostic Procedure	0.137974
Level of consciousness	Finding	0.137931
Logistics	Occupational Activity	0.137892
Maternal-Fetal Relations	Individual Behavior	0.137801
Dermatologic disorders	Disease or Syndrome	0.137747
Poor head control	Finding	0.137693
Apraxia Developmental Verbal	Mental or Behavioral Dysfunction	0.137671
social situation	Social Behavior	0.137642
Echocardiography	Diagnostic Procedure	0.137585
magnetic resonance spectroscopic imaging	Diagnostic Procedure	0.13753
screening tests	Health Care Activity	0.137248
decoding	Mental Process	0.137218
Feeling unhappy	Finding	0.137169
Child Rearing	Social Behavior	0.137168
Skin prick test	Diagnostic Procedure	0.137066
Surrogate	Family Group	0.136975
Natural History	Occupation or Discipline	0.13694
Hyperbilirubinemia	Disease or Syndrome	0.136921
Speech Sound Disorders	Mental or Behavioral Dysfunction	0.136897
Multiple Sclerosis	Disease or Syndrome	0.136878
Spondyloepiphyseal dysplasia Omani type	Disease or Syndrome	0.136843
Assisted Living	Health Care Activity	0.136764
Rage	Mental Process	0.136651
Immobile	Finding	0.136621
Consciousness related finding	Finding	0.136451
Loneliness	Finding	0.136419
self-worth	Mental Process	0.136363
gastrointestinal distress	Sign or Symptom	0.136324
racial/ethnic differences	Finding	0.136315
Autoimmune Diseases	Disease or Syndrome	0.136246
Anticipatory guidance	Therapeutic or Preventive Procedure	0.136091
Mydriasis	Sign or Symptom	0.135912
Asymptomatic	Finding	0.135838
Intravenous infusion procedures	Therapeutic or Preventive Procedure	0.135814
Endometriosis	Disease or Syndrome	0.135788
Behavior Animal	Behavior	0.135493
Congenital neurologic anomalies	Congenital Abnormality	0.135451
Psychologic Displacement	Mental Process	0.135377
Readiness	Finding	0.135228
Bruxism	Mental or Behavioral Dysfunction	0.135226
Reporter occupation	Professional or Occupational Group	0.135217
Syncope	Sign or Symptom	0.135095
Online Learning	Educational Activity	0.135084
Agenesis	Congenital Abnormality	0.135064
Coping Skills	Individual Behavior	0.134851
Device Imprecision	Finding	0.134842
Pituitary stalk interruption syndrome	Disease or Syndrome	0.134819
Nurses	Professional or Occupational Group	0.134753
Qigong	Therapeutic or Preventive Procedure	0.134689
Social isolation	Social Behavior	0.134631
Acculturation	Social Behavior	0.134603
Osteopenia	Disease or Syndrome	0.134499
Typing Classification	Health Care Activity	0.13442
Occupational therapy regime	Therapeutic or Preventive Procedure	0.134419
Euthanasia	Health Care Activity	0.134401
Social Welfare	Self-help or Relief Organization	0.134357
Creativity	Mental Process	0.134339
Interictal epileptiform activity	Finding	0.1343
Postpartum psychosis	Mental or Behavioral Dysfunction	0.134287
Concept Formation	Mental Process	0.134256
Request - action	Activity	0.134245
Lactating finding	Finding	0.134237
Orthomolecular Therapy	Therapeutic or Preventive Procedure	0.134188
Nail Biting	Individual Behavior	0.13402
Attack behavior	Social Behavior	0.133999
Personality Character	Mental Process	0.133967
Symmetrical dyschromatosis of extremities	Congenital Abnormality	0.133964
Poor Health	Finding	0.133926
Functional Connectivity Magnetic Resonance Imaging	Diagnostic Procedure	0.133924
High-Frequency Ventilation	Therapeutic or Preventive Procedure	0.133885
Alexithymia	Mental or Behavioral Dysfunction	0.133801
Level of stress	Finding	0.133769
Comatose	Disease or Syndrome	0.133701
Volition	Mental Process	0.133673
Pain Procedural	Sign or Symptom	0.133579
Palliative Care	Therapeutic or Preventive Procedure	0.133425
Suspicion	Mental Process	0.133424
social pressure	Social Behavior	0.133387
Caring	Individual Behavior	0.133347
Down Syndrome	Disease or Syndrome	0.133286
Schizotypal Personality Disorder	Mental or Behavioral Dysfunction	0.133267
Memory observations	Finding	0.133225
Medical records review	Health Care Activity	0.133215
Liver Cirrhosis	Disease or Syndrome	0.133124
Average intellect	Finding	0.13308
Emergency medical service	Health Care Activity	0.133026
Visual processing	Mental Process	0.132929
No Difference in Likelihood	Finding	0.132926
Fibromyalgia	Disease or Syndrome	0.132917
Zinc deficiency	Disease or Syndrome	0.132897
Group reassurance	Therapeutic or Preventive Procedure	0.132881
Experiential Learning	Educational Activity	0.132812
Wheezing	Sign or Symptom	0.132709
Cesarean section	Therapeutic or Preventive Procedure	0.132706
Maternal Behavior	Social Behavior	0.13263
Immune System Diseases	Disease or Syndrome	0.132566
Hereditary Multiple Exostoses	Congenital Abnormality	0.132513
Dissociative disorder	Mental or Behavioral Dysfunction	0.132381
Low Readings	Finding	0.13231
Motor Disorders	Disease or Syndrome	0.132212
Overtreatment	Health Care Activity	0.131984
Myoclonus	Sign or Symptom	0.131893
Normal variation	Finding	0.131702
Bleomycin/Doxorubicin/Prednisone regimen BAP	Therapeutic or Preventive Procedure	0.13161
Adult onset	Finding	0.131582
Behavior Adaptive	Individual Behavior	0.131488
Self Monitoring	Therapeutic or Preventive Procedure	0.131441
Dysequilibrium	Finding	0.131366
Low frequency deafness	Disease or Syndrome	0.13126
fidelity	Social Behavior	0.13125
allergic symptom	Sign or Symptom	0.131028
Sinusitis	Disease or Syndrome	0.130958
Cause of Death	Finding	0.130938
Supervision regime/therapy	Therapeutic or Preventive Procedure	0.13092
Screening procedure	Diagnostic Procedure	0.130902
Peritoneal Dialysis Continuous Ambulatory	Therapeutic or Preventive Procedure	0.130799
Assertiveness	Individual Behavior	0.130699
Linguistics	Occupation or Discipline	0.1305
Direct Electrocortical Stimulation	Diagnostic Procedure	0.130478
Home visit procedure	Health Care Activity	0.130464
Color vision defect	Disease or Syndrome	0.130393
Mortality Premature	Finding	0.130274
Schizophrenic Psychology	Occupational Activity	0.130121
Reynolds syndrome	Disease or Syndrome	0.130088
Stress Psychological	Mental or Behavioral Dysfunction	0.130036
History of Medicine	Occupation or Discipline	0.129983
Walking activity	Daily or Recreational Activity	0.129952
Strenuous Exercise	Daily or Recreational Activity	0.129951
Autopsy	Diagnostic Procedure	0.129932
Eczema	Disease or Syndrome	0.129853
Contraceptive methods	Therapeutic or Preventive Procedure	0.129797
bleomycin/methotrexate/vincristine protocol	Therapeutic or Preventive Procedure	0.129766
Son person	Family Group	0.129748
Coughing	Sign or Symptom	0.129626
Imagery	Mental Process	0.129575
Depression Postpartum	Mental or Behavioral Dysfunction	0.129573
Congress U.S. Legislature	Organization	0.129449
Back Pain	Sign or Symptom	0.129427
Resting State Functional Connectivity Magnetic Resonance Imaging	Diagnostic Procedure	0.129307
emotional reaction	Finding	0.129191
choreiform	Finding	0.129094
Larsen syndrome	Disease or Syndrome	0.129067
Drug toxicity	Injury or Poisoning	0.129045
Inspection procedure	Health Care Activity	0.128807
Victim status	Finding	0.128773
Interoception	Mental Process	0.128754
Liver Failure	Disease or Syndrome	0.128732
Health Services Outpatient	Health Care Activity	0.128731
Toxic Shock Syndrome	Disease or Syndrome	0.128665
family cohesion	Social Behavior	0.128492
Benign Paroxysmal Positional Vertigo	Disease or Syndrome	0.128442
Oral Medication	Therapeutic or Preventive Procedure	0.12839
P100 Latency	Diagnostic Procedure	0.128364
Estrogen Replacement Therapy	Therapeutic or Preventive Procedure	0.128255
Commence	Activity	0.128209
Measure observations	Finding	0.128207
Oxygen saturation below reference range	Finding	0.128162
Dysmenorrhea	Disease or Syndrome	0.128092
Practitioner	Professional or Occupational Group	0.12793
Home Childbirth	Finding	0.127842
Unplanned pregnancy	Finding	0.127808
Tricuspid Valve Insufficiency	Disease or Syndrome	0.127767
Cardiomyopathies	Disease or Syndrome	0.1277
Nonverbal	Finding	0.127567
Magnetoencephalography	Diagnostic Procedure	0.127565
Disconnection	Finding	0.127543
Stiff-Person Syndrome	Disease or Syndrome	0.127528
Diffusion Anisotropy	Diagnostic Procedure	0.127454
Psychiatric Facility	Health Care Related Organization	0.127448
Dental trauma	Injury or Poisoning	0.127402
Amnesia	Mental or Behavioral Dysfunction	0.127314
Neurologic Dysfunction	Finding	0.127271
Dyslexics	Patient or Disabled Group	0.127179
Cost-Effectiveness Analysis	Occupational Activity	0.12709
Hypocholesterolemia	Disease or Syndrome	0.127059
Assault	Injury or Poisoning	0.126924
Poor Quality Image	Finding	0.126879
Anesthesia procedures	Therapeutic or Preventive Procedure	0.126872
Social Rejection	Finding	0.126817
Gray Platelet Syndrome	Disease or Syndrome	0.126738
Hunger	Sign or Symptom	0.126445
Probability Learning	Mental Process	0.126411
Deploy	Activity	0.126353
Tutoring	Educational Activity	0.126345
Family dynamics	Social Behavior	0.126343
Auditory Processing Disorder Central	Disease or Syndrome	0.126341
Minimizing environmental stimuli	Therapeutic or Preventive Procedure	0.126326
Hypochondriasis	Mental or Behavioral Dysfunction	0.126269
Streptococcal Infections	Disease or Syndrome	0.126199
Superinfection	Disease or Syndrome	0.126199
LYMPHATIC MALFORMATION 7	Disease or Syndrome	0.126028
Aged 80 and over	Age Group	0.125995
[truncated: 508 more rows]

## Sheet: ASD_related_concepts_in_forum
concept	UMLS_semanticType	semantic_relatedness_score
Autism Spectrum Disorders	Mental or Behavioral Dysfunction	1
Social Interaction	Finding	0.764362
Social Skills	Social Behavior	0.755552
Pervasive Development Disorder	Mental or Behavioral Dysfunction	0.729632
Speaking activity	Daily or Recreational Activity	0.720308
social situation	Social Behavior	0.712147
Interested	Mental Process	0.710068
Communication	Social Behavior	0.697351
conversation	Social Behavior	0.689096
Socializing	Social Behavior	0.685834
Friendship	Social Behavior	0.668737
Bullying	Mental or Behavioral Dysfunction	0.662318
Body Language	Social Behavior	0.661466
Clumsiness	Sign or Symptom	0.655035
Aphasia	Mental or Behavioral Dysfunction	0.654256
Facial Expression	Finding	0.641564
Personality Character	Mental Process	0.638152
Societies	Organization	0.621107
public entity	Organization	0.619606
Introvert	Finding	0.61693
Social Anxiety	Mental or Behavioral Dysfunction	0.611176
Disability	Finding	0.61088
Obsessions	Mental or Behavioral Dysfunction	0.607451
Stereotyping	Mental Process	0.607247
eye contact	Social Behavior	0.60614
Perception	Mental Process	0.604085
Awareness	Mental Process	0.593681
Empathy	Individual Behavior	0.592134
Does speak	Finding	0.582804
Sense of identity observable entity	Mental Process	0.574889
Discussion procedure	Therapeutic or Preventive Procedure	0.574849
Time Perception	Mental Process	0.573626
Disabled Persons	Patient or Disabled Group	0.573456
skill	Individual Behavior	0.573398
Child	Age Group	0.571879
Loneliness	Finding	0.571272
faking	Individual Behavior	0.570841
Crowding	Social Behavior	0.56595
Seizures	Sign or Symptom	0.565054
Laughter	Social Behavior	0.564081
Stereotypic Movement Disorder	Mental or Behavioral Dysfunction	0.563808
Intention - mental process	Mental Process	0.561039
parent	Family Group	0.560409
As If Personality	Mental or Behavioral Dysfunction	0.556738
Mining	Occupational Activity	0.554966
Intelligence	Mental Process	0.554843
Developmental Disabilities	Mental or Behavioral Dysfunction	0.553031
professional occupation status	Professional or Occupational Group	0.549851
Reading activity	Daily or Recreational Activity	0.547173
Affection	Mental Process	0.547063
Smiling	Social Behavior	0.544661
Social issues	Social Behavior	0.540203
Therapeutic tactile stimulation	Therapeutic or Preventive Procedure	0.539766
Emotions	Mental Process	0.538226
social life	Social Behavior	0.536221
Does communicate	Finding	0.535029
autistic children	Patient or Disabled Group	0.534463
Adult	Age Group	0.533197
Non-verbal	Finding	0.531594
Learning	Mental Process	0.531183
Social difficulties	Finding	0.530983
Offspring	Family Group	0.52872
Household composition	Finding	0.527865
Honest	Individual Behavior	0.52648
Dating Social	Social Behavior	0.526342
Mild Adverse Event	Finding	0.524304
Excitation	Activity	0.519309
Adolescent age group	Age Group	0.518923
Disease	Disease or Syndrome	0.516773
Staring	Disease or Syndrome	0.515723
Social Communication Disorder	Mental or Behavioral Dysfunction	0.51509
Boys	Age Group	0.514691
Hate	Mental Process	0.514094
Nonverbal	Finding	0.513248
impression attitude	Mental Process	0.513009
Expression procedure	Therapeutic or Preventive Procedure	0.512934
Love	Mental Process	0.50972
Mannerism	Sign or Symptom	0.509594
Above average intellect	Finding	0.508858
Politics	Occupation or Discipline	0.50576
Family member	Family Group	0.504885
Kissing	Social Behavior	0.504279
Feeling content	Mental Process	0.502896
Toddler age group	Age Group	0.502735
idiot	Patient or Disabled Group	0.502081
romantic	Mental Process	0.502025
Imagination	Mental Process	0.500318
Worried	Finding	0.49996
Feeling upset	Mental Process	0.499598
Like	Mental Process	0.494984
Conflict Psychology	Individual Behavior	0.494237
Fear Mental Process	Mental Process	0.491424
Unable to speak finding	Finding	0.489994
Mutism	Disease or Syndrome	0.488332
Personality	Mental Process	0.487695
Thinking function	Mental Process	0.487533
Engaged to be married	Finding	0.485582
care activity	Activity	0.485237
Social Problems	Finding	0.483269
Speech Delay	Mental or Behavioral Dysfunction	0.482328
Seasonal Affective Disorder	Mental or Behavioral Dysfunction	0.481943
Intellectual Disability	Mental or Behavioral Dysfunction	0.481898
Fixation - action	Therapeutic or Preventive Procedure	0.48168
Cousin	Family Group	0.481105
Singing	Individual Behavior	0.480862
Behavior	Behavior	0.480552
desire	Mental Process	0.480526
Science	Occupation or Discipline	0.480147
Questioning	Mental Process	0.480083
Happiness	Mental Process	0.479842
Severe severity modifier	Finding	0.479794
Repetitious behavior	Finding	0.478591
Gestures	Social Behavior	0.477655
Nervousness	Sign or Symptom	0.47761
Assessed	Activity	0.477175
hand flapping physical finding	Finding	0.47641
Uncertainty	Finding	0.476011
Overcome	Activity	0.475629
Autistic behavior	Mental or Behavioral Dysfunction	0.47548
Conscious	Mental Process	0.474956
Walking activity	Daily or Recreational Activity	0.473951
Physical findings	Finding	0.471584
Comparison	Activity	0.471301
Feelings	Mental Process	0.471029
Temper tantrum	Mental or Behavioral Dysfunction	0.471019
Denial Psychology	Mental Process	0.470991
Interview	Activity	0.470693
Behaviors and observations relating to behavior	Finding	0.47053
Meetings	Activity	0.470468
Talent	Mental Process	0.469938
Confusion	Mental or Behavioral Dysfunction	0.469928
Frustration	Mental Process	0.468702
Mother person	Family Group	0.467498
Discrimination process of differentiation	Mental Process	0.46709
Disputes	Social Behavior	0.467075
Judgment	Mental Process	0.46659
Family	Family Group	0.46657
Judge	Professional or Occupational Group	0.465706
Fetal Alcohol Spectrum Disorders	Congenital Abnormality	0.465336
Brothers	Family Group	0.465321
Experience	Mental Process	0.465054
Speech Therapy	Therapeutic or Preventive Procedure	0.464944
Heterosexuality	Social Behavior	0.464434
Apraxias	Mental or Behavioral Dysfunction	0.463062
Edit	Occupational Activity	0.462777
Self Confidence	Mental Process	0.462726
Suspicion	Mental Process	0.462576
Kindergarten Completion	Finding	0.461495
Negative	Finding	0.461237
Challenge	Health Care Activity	0.460743
Sister	Family Group	0.460625
Occupational therapy regime	Therapeutic or Preventive Procedure	0.460572
Psychologist	Professional or Occupational Group	0.46031
Processing action	Activity	0.459841
Imbrication procedure	Therapeutic or Preventive Procedure	0.459797
History	Occupation or Discipline	0.458718
game	Daily or Recreational Activity	0.458494
Auditory Perception	Mental Process	0.458215
Evaluation	Health Care Activity	0.458182
Abnormal	Finding	0.457654
Socialization	Educational Activity	0.4565
Social Behavior	Social Behavior	0.455911
Clumsy	Finding	0.455688
Phobia Social	Mental or Behavioral Dysfunction	0.455548
Distress	Finding	0.454733
Nonverbal Communication	Mental Process	0.454196
Mentally Ill Persons	Patient or Disabled Group	0.454191
1/3 meter distance vision finding	Finding	0.453259
Activities	Activity	0.452567
Practice Experience	Mental Process	0.451259
Writing occupation or discipline	Occupation or Discipline	0.450776
Body Rocking	Individual Behavior	0.450767
Sibling	Family Group	0.450452
Consultation	Health Care Activity	0.450088
Anger	Mental Process	0.449594
Source	Finding	0.449282
Social stigmata	Finding	0.449281
Living	Finding	0.447658
blank	Finding	0.447005
Physical Examination	Health Care Activity	0.446509
Echolalia	Mental or Behavioral Dysfunction	0.446028
Evaluator - personnel	Professional or Occupational Group	0.444585
Caregiver	Professional or Occupational Group	0.444566
self diagnosis	Individual Behavior	0.443187
Attitude	Mental Process	0.442947
Problem	Finding	0.442708
Memory observations	Finding	0.441288
Services	Occupational Activity	0.440856
verbal communication	Social Behavior	0.440025
Teacher	Professional or Occupational Group	0.439811
Scientist	Professional or Occupational Group	0.439648
Screaming	Individual Behavior	0.438949
Psyche structure	Mental Process	0.438739
Infant	Age Group	0.438523
fixate	Therapeutic or Preventive Procedure	0.438475
Self hugging	Mental or Behavioral Dysfunction	0.437607
Does greet	Finding	0.437088
Speech/language therapist	Professional or Occupational Group	0.436725
Discomfort	Sign or Symptom	0.436658
Dyslexia	Mental or Behavioral Dysfunction	0.436504
Aggressive behavior	Individual Behavior	0.435927
Jumping	Daily or Recreational Activity	0.435623
Caring	Individual Behavior	0.434881
Euphoric mood	Mental Process	0.434361
criticism	Social Behavior	0.43354
young child	Age Group	0.433502
Positive	Finding	0.431914
Reasoning	Mental Process	0.431802
Preschool Completion	Finding	0.431439
Improved	Finding	0.431315
Sports	Daily or Recreational Activity	0.430824
Partner in relationship	Family Group	0.43021
idiot savant	Mental or Behavioral Dysfunction	0.430192
Mental disorders	Mental or Behavioral Dysfunction	0.429991
Crushing procedure	Therapeutic or Preventive Procedure	0.429177
Clarify	Activity	0.428998
Crying	Individual Behavior	0.428436
Sharing Social Behavior	Social Behavior	0.427814
doxorubicin/semustine protocol	Therapeutic or Preventive Procedure	0.42778
Sprains and Strains	Injury or Poisoning	0.427626
Down Syndrome	Disease or Syndrome	0.427442
Interventional procedure	Therapeutic or Preventive Procedure	0.42678
Learning Disabilities	Mental or Behavioral Dysfunction	0.426458
Author	Professional or Occupational Group	0.426124
Phonophobia	Mental or Behavioral Dysfunction	0.425734
Advice	Health Care Activity	0.425304
Present	Finding	0.424927
Comprehension	Mental Process	0.42445
Mathematics	Occupation or Discipline	0.424083
Mental Suffering	Mental or Behavioral Dysfunction	0.42361
Visit	Behavior	0.423572
Falls	Finding	0.423441
Relative related person	Family Group	0.422297
Muscle Rigidity	Sign or Symptom	0.421992
Does suck	Finding	0.421292
Mental Recall	Mental Process	0.420843
Passion	Mental Process	0.420671
Shyness	Social Behavior	0.420577
Actor	Professional or Occupational Group	0.420275
Sensory integration disorder	Disease or Syndrome	0.41966
Special Education	Educational Activity	0.418782
Introversion Psychological	Mental Process	0.418645
Obsessive-Compulsive Personality	Mental or Behavioral Dysfunction	0.418622
Fantasy	Mental Process	0.418335
Attending provider role	Professional or Occupational Group	0.418297
Shame	Mental Process	0.416924
Synesthesia	Mental or Behavioral Dysfunction	0.416816
Stuttering	Mental or Behavioral Dysfunction	0.416452
Son person	Family Group	0.416387
Isolation procedure	Therapeutic or Preventive Procedure	0.41605
Disgust	Mental Process	0.41541
Transsexual finding	Finding	0.414076
Daughter	Family Group	0.413829
Manipulation procedure	Therapeutic or Preventive Procedure	0.413452
Undiagnosed	Finding	0.413325
Father person	Family Group	0.413265
Ultrasonography	Diagnostic Procedure	0.412919
Hearing Impaired Persons	Patient or Disabled Group	0.412273
Asterixis	Sign or Symptom	0.412261
silence	Mental or Behavioral Dysfunction	0.411713
Contracting	Occupational Activity	0.411637
Curiosity	Individual Behavior	0.411175
travel	Daily or Recreational Activity	0.410306
Government	Organization	0.409641
Has religious belief	Finding	0.407781
Abstract thinking ability	Mental Process	0.407464
Artist	Professional or Occupational Group	0.407125
Shopping activity	Daily or Recreational Activity	0.407055
Electroconvulsive Therapy	Therapeutic or Preventive Procedure	0.406953
Schizophrenia	Mental or Behavioral Dysfunction	0.406792
Agent Expert	Professional or Occupational Group	0.406634
Coping Behavior	Individual Behavior	0.406498
Physical activity	Daily or Recreational Activity	0.406353
Sitting position	Finding	0.405981
Dancing	Daily or Recreational Activity	0.405875
Communication impairment	Mental or Behavioral Dysfunction	0.405202
Helping Behavior	Social Behavior	0.40491
wife	Family Group	0.404659
Fighting	Social Behavior	0.40438
Comorbidity	Finding	0.403684
Able to communicate	Finding	0.403518
Mainstreaming Education	Educational Activity	0.402941
Training Programs	Educational Activity	0.402754
Misdiagnosis	Finding	0.402649
Virgin	Finding	0.402387
Tension	Mental or Behavioral Dysfunction	0.402305
pleasurable emotion	Mental Process	0.401647
Slurred speech	Finding	0.401643
Killing	Social Behavior	0.401076
Hospital specialist	Professional or Occupational Group	0.400831
bite injury	Injury or Poisoning	0.400582
Antisocial Personality Disorder	Mental or Behavioral Dysfunction	0.400294
sympathy	Mental Process	0.400216
Weakness	Sign or Symptom	0.39999
therapist	Professional or Occupational Group	0.399415
Selective Mutism	Mental or Behavioral Dysfunction	0.398841
grammar	Occupation or Discipline	0.398708
Nephew	Family Group	0.398368
Extrovert	Mental Process	0.397563
Food fads	Finding	0.396924
Reparative closure	Therapeutic or Preventive Procedure	0.396238
Philosophy	Occupation or Discipline	0.395323
Attack behavior	Social Behavior	0.395249
Mocking	Finding	0.394728
Ballistics	Occupation or Discipline	0.39457
Irritation finding	Finding	0.393957
Wounds and Injuries	Injury or Poisoning	0.393569
Power Psychology	Social Behavior	0.393398
Mental Processes	Mental Process	0.393357
Success	Social Behavior	0.393336
Workers	Professional or Occupational Group	0.392681
Chief complaint finding	Finding	0.392537
Babbling	Individual Behavior	0.392376
Syndrome	Disease or Syndrome	0.392326
Asexual	Finding	0.392205
Derealization	Mental or Behavioral Dysfunction	0.391147
Self Esteem	Mental Process	0.390761
Intuition	Mental Process	0.389735
Does walk	Finding	0.388654
Worker	Occupation or Discipline	0.388298
Humanities	Occupation or Discipline	0.388269
Alexithymia	Mental or Behavioral Dysfunction	0.388027
Abstracting	Occupational Activity	0.387618
Courage	Mental Process	0.387608
Actual Negative Coping	Finding	0.38654
Hyperlexia	Mental or Behavioral Dysfunction	0.386328
Illness finding	Sign or Symptom	0.385732
Research Personnel	Professional or Occupational Group	0.385285
Memory	Mental Process	0.38506
Running physical activity	Daily or Recreational Activity	0.384342
Stereotyped Behavior	Individual Behavior	0.384105
Unemployment	Finding	0.383906
Decision	Mental Process	0.38368
Niece	Family Group	0.38361
Executive Function	Mental Process	0.383326
Aloof	Mental or Behavioral Dysfunction	0.382451
Academia organization	Organization	0.382069
Handwriting	Activity	0.38176
Toxic effect	Injury or Poisoning	0.380853
mental health	Mental Process	0.38075
Hobbies	Daily or Recreational Activity	0.380708
Outbursts	Mental or Behavioral Dysfunction	0.380296
Nightmares	Sign or Symptom	0.379948
Science of Statistics	Occupation or Discipline	0.379305
Early Intervention Education	Health Care Activity	0.379251
Voluntary	Individual Behavior	0.379202
Discover	Activity	0.379014
Aversion finding	Mental Process	0.378179
Trust Social Behavior	Social Behavior	0.377387
Advocate person	Occupation or Discipline	0.377255
Social confrontation skill	Finding	0.375837
Health Personnel	Professional or Occupational Group	0.375091
Play	Daily or Recreational Activity	0.374643
Young Adult	Age Group	0.374349
Does hit finding	Finding	0.374072
Checking action	Activity	0.373889
Accidental Falls	Injury or Poisoning	0.37371
Sex Behavior	Behavior	0.373659
Developmental delay disorder	Mental or Behavioral Dysfunction	0.373148
Staff	Professional or Occupational Group	0.372795
pragmatics	Social Behavior	0.37252
pity	Mental Process	0.372057
Controlling action	Finding	0.371734
Guilt	Mental Process	0.3709
Therapeutic procedure	Therapeutic or Preventive Procedure	0.370519
Marriage life event	Finding	0.370281
Transection procedure	Therapeutic or Preventive Procedure	0.369396
Regret	Mental Process	0.368576
Dreams	Mental Process	0.368441
Prosopagnosia	Mental or Behavioral Dysfunction	0.368362
Rejection Psychology	Social Behavior	0.367704
Advocacy	Social Behavior	0.367657
Loud snoring	Sign or Symptom	0.367442
Younger brother	Family Group	0.367387
Verbal repetition	Finding	0.367208
Human Age Group	Age Group	0.367142
Mental impairment	Mental or Behavioral Dysfunction	0.366851
musicians	Professional or Occupational Group	0.366426
Education of Intellectually Disabled	Educational Activity	0.366413
Pediatrician occupation	Professional or Occupational Group	0.365256
Twin sibling person	Family Group	0.364809
Rest	Daily or Recreational Activity	0.364684
Rating action	Activity	0.364487
Neurodevelopmental Disorders	Mental or Behavioral Dysfunction	0.364112
Hyposensitivity	Finding	0.364008
Emotional support	Health Care Activity	0.363599
Child Preschool	Age Group	0.363471
Text Messaging	Activity	0.363444
Grandmother	Family Group	0.362869
Technology	Occupation or Discipline	0.362835
Rage	Mental Process	0.362411
Schizoid Personality Disorder	Mental or Behavioral Dysfunction	0.361972
Professor	Professional or Occupational Group	0.361953
Detected finding	Finding	0.361901
Homosexuality	Social Behavior	0.361714
Aunt	Family Group	0.361439
Social outcast	Finding	0.361166
Daycare	Occupational Activity	0.361163
Responsibility	Individual Behavior	0.361067
Charities - organization	Self-help or Relief Organization	0.360983
Alive finding	Finding	0.360845
Diagnostic Imaging	Diagnostic Procedure	0.360726
Violence	Mental or Behavioral Dysfunction	0.360602
business career	Occupational Activity	0.360494
Malaise	Sign or Symptom	0.359947
Survivors	Patient or Disabled Group	0.359593
Mental association	Mental Process	0.359203
Stress	Finding	0.358668
Feeling relief	Finding	0.358511
Butting	Mental or Behavioral Dysfunction	0.358483
husband	Family Group	0.358422
hearing impairment	Disease or Syndrome	0.358228
talented	Finding	0.358222
Symptoms	Sign or Symptom	0.358193
Jealousy	Mental Process	0.358025
Does climb	Finding	0.357819
Promotion action	Activity	0.357161
Suicide	Finding	0.356901
Discord	Social Behavior	0.356499
Evaluation procedure	Health Care Activity	0.356374
Muscle twitch	Finding	0.356369
Relationship - Sibling	Social Behavior	0.356236
Privacy	Finding	0.354849
Personality Traits	Finding	0.354732
Typing Classification	Health Care Activity	0.35458
patience	Finding	0.354505
Antimicrobial susceptibility	Finding	0.354109
Organization administrative structures	Organization	0.353773
Arts	Occupation or Discipline	0.353608
Respect	Social Behavior	0.352888
Reside	Activity	0.352686
AID - Artificial insemination by donor	Therapeutic or Preventive Procedure	0.352001
Diagnosis	Diagnostic Procedure	0.351745
Strategy	Mental Process	0.35166
Older brother	Family Group	0.351548
Avoidance	Mental Process	0.351481
Chills	Sign or Symptom	0.351298
Self-Injurious Behavior	Individual Behavior	0.351271
Occur action	Activity	0.351054
Sex Education	Educational Activity	0.350248
Narcissism	Mental or Behavioral Dysfunction	0.350113
Shouting	Finding	0.349781
Mental handicap	Mental or Behavioral Dysfunction	0.349559
Ritual	Behavior	0.349272
Ritual compulsion	Mental or Behavioral Dysfunction	0.349212
Tissue damage	Injury or Poisoning	0.348916
High-functioning autism	Mental or Behavioral Dysfunction	0.348274
Insecurity	Mental Process	0.347687
Occupational therapist	Professional or Occupational Group	0.347603
Request - action	Activity	0.347498
Crisis	Finding	0.347479
Tremor	Sign or Symptom	0.347455
Feeling hopeless	Mental Process	0.347295
Intelligence Tests	Diagnostic Procedure	0.346289
Personnel Selection	Occupational Activity	0.346196
Pain	Sign or Symptom	0.346061
Incivility	Social Behavior	0.346041
Hospital admission	Health Care Activity	0.345894
Instinct	Individual Behavior	0.345866
Stop Instruction Imperative	Activity	0.345675
Bisexuality	Social Behavior	0.345326
Police	Professional or Occupational Group	0.345272
Body Image	Mental Process	0.344823
gossip	Social Behavior	0.344787
Embarrassment	Mental Process	0.344576
Social Development	Social Behavior	0.344459
Stalking behavior	Mental or Behavioral Dysfunction	0.343879
Aged 80 and over	Age Group	0.343787
Cognition	Mental Process	0.343496
Does turn finding	Finding	0.343445
Racial Segregation	Social Behavior	0.343341
Assault	Injury or Poisoning	0.343129
Homophobia	Individual Behavior	0.343029
Genderqueer	Finding	0.34269
Obsessive compulsive behavior	Mental or Behavioral Dysfunction	0.342438
Social Anhedonia	Mental or Behavioral Dysfunction	0.341967
Social interaction finding	Social Behavior	0.341945
handicapping condition	Finding	0.341805
Abnormal behavior	Mental or Behavioral Dysfunction	0.341775
Naming function	Mental Process	0.341558
violent	Mental or Behavioral Dysfunction	0.341395
Supportive care	Health Care Activity	0.341364
sentiments	Individual Behavior	0.341262
Patients	Patient or Disabled Group	0.34125
Flatulence	Sign or Symptom	0.341149
Monster disorder	Congenital Abnormality	0.340999
High pitched voice	Finding	0.340895
personal experience	Individual Behavior	0.340847
grandparent	Family Group	0.34083
Burn injury	Injury or Poisoning	0.340779
Neuropsychologist	Professional or Occupational Group	0.340701
Teasing	Finding	0.34067
Delusions	Mental or Behavioral Dysfunction	0.340307
Generalized Anxiety Disorder	Mental or Behavioral Dysfunction	0.340238
Social therapy	Therapeutic or Preventive Procedure	0.339779
Extrasensory Perception	Mental Process	0.339298
Behaviorial Habits	Individual Behavior	0.338582
Global developmental delay	Mental or Behavioral Dysfunction	0.338578
Nursing interventions	Health Care Activity	0.338356
Withdrawn	Finding	0.338194
Uncle	Family Group	0.33806
Employer	Professional or Occupational Group	0.338046
Mentally Disabled Persons	Patient or Disabled Group	0.337991
Developmental expressive language disorder	Mental or Behavioral Dysfunction	0.337869
Fasting	Finding	0.337301
Grief reaction	Mental Process	0.337241
connotations	Mental Process	0.337219
Courtship	Social Behavior	0.336865
controversy	Social Behavior	0.336596
Demography	Occupation or Discipline	0.336349
Impaired social reciprocity	Mental or Behavioral Dysfunction	0.336338
Voluntary Workers	Professional or Occupational Group	0.336286
Personality Disorders	Mental or Behavioral Dysfunction	0.336024
Obsessive-Compulsive Disorder	Mental or Behavioral Dysfunction	0.335768
competition	Social Behavior	0.335541
Learning difficulties	Finding	0.335494
Praising	Social Behavior	0.335474
excitement emotion	Mental Process	0.335432
Choice Behavior	Individual Behavior	0.335316
Female Homosexuality	Individual Behavior	0.33517
Couples persons	Family Group	0.334991
Physical and emotional exhaustion state	Finding	0.334597
Blogging	Activity	0.334549
Smiles finding	Finding	0.334512
Comfort	Mental Process	0.334505
Patient referral	Health Care Activity	0.334017
prohibition	Social Behavior	0.333939
School Teachers	Professional or Occupational Group	0.333659
gene therapy	Therapeutic or Preventive Procedure	0.333593
Autistic symptoms	Finding	0.333327
Gullible	Finding	0.332597
entertainment	Daily or Recreational Activity	0.332418
Child Behavior	Individual Behavior	0.331815
Neurologists	Professional or Occupational Group	0.331802
Chapping of lips	Finding	0.331517
Pyschological Bonding	Mental Process	0.331228
War	Activity	0.331087
spouse	Family Group	0.330981
Post-Traumatic Stress Disorder	Mental or Behavioral Dysfunction	0.330868
Self awareness	Mental Process	0.330174
Physics	Occupation or Discipline	0.330108
Surgical Manipulation	Therapeutic or Preventive Procedure	0.32995
Quarantine	Therapeutic or Preventive Procedure	0.329915
Lunch	Daily or Recreational Activity	0.329894
Tic disorder	Mental or Behavioral Dysfunction	0.329837
Receptive language delay	Mental or Behavioral Dysfunction	0.329607
Suicidal	Mental or Behavioral Dysfunction	0.329078
Employment Termination	Finding	0.329076
social worker	Professional or Occupational Group	0.328941
encouragement	Social Behavior	0.328188
Registration	Health Care Activity	0.328026
Empowered	Mental Process	0.327989
Surgical construction	Therapeutic or Preventive Procedure	0.327815
Individuality	Social Behavior	0.32704
Does jump	Finding	0.326852
Generalization Psychological	Mental Process	0.326705
Hope emotion	Mental Process	0.326354
Injection of therapeutic agent	Therapeutic or Preventive Procedure	0.32632
Tooth Fractures	Injury or Poisoning	0.326285
Robotics	Occupation or Discipline	0.32607
retailing	Occupational Activity	0.325682
Depressed mood	Mental or Behavioral Dysfunction	0.325643
Astronomy	Occupation or Discipline	0.325204
Feeding Activity	Activity	0.324947
Convulsive therapy	Therapeutic or Preventive Procedure	0.324915
Geography	Occupation or Discipline	0.324911
Shallow anterior chamber of eye	Finding	0.32485
Authority	Social Behavior	0.324834
counselor	Finding	0.324663
Swimming	Daily or Recreational Activity	0.32463
Nuchal Translucency Screen	Diagnostic Procedure	0.324275
Design	Activity	0.324236
Perceptual Disorders	Mental or Behavioral Dysfunction	0.324156
Screening for cancer	Diagnostic Procedure	0.323868
Humiliation	Mental Process	0.32377
Apathy	Mental or Behavioral Dysfunction	0.323612
Sad mood	Mental Process	0.323278
degree of relationship - exchange	Social Behavior	0.32275
Compassion	Social Behavior	0.322181
Compensation as a Defense Mechanism	Mental Process	0.321753
Tomography Emission-Computed Single-Photon	Diagnostic Procedure	0.320719
Toilet procedure	Therapeutic or Preventive Procedure	0.320642
Industry	Occupational Activity	0.320318
Dysphoric mood	Mental or Behavioral Dysfunction	0.320155
Stammering	Mental or Behavioral Dysfunction	0.319997
Professional Counselor	Professional or Occupational Group	0.319666
cisplatin/cyclophosphamide/doxorubicin/vindesine protocol	Therapeutic or Preventive Procedure	0.319383
Publishing	Occupational Activity	0.318695
Older sister	Family Group	0.318576
Language Disorders	Mental or Behavioral Dysfunction	0.318486
Ability to perform cognitive activity	Mental Process	0.318092
Phobic anxiety disorder	Mental or Behavioral Dysfunction	0.317938
Toe-walking gait	Finding	0.317751
Usually Need Help from Another Person for Arising	Finding	0.317726
Identity Crisis	Mental Process	0.317396
Vacation	Daily or Recreational Activity	0.317333
Poor eye contact	Finding	0.317166
Terrified	Finding	0.316996
Cerebral Palsy	Disease or Syndrome	0.316695
mental age	Mental Process	0.316529
Resistance Psychotherapeutic	Mental Process	0.316471
career	Occupational Activity	0.316242
Physically Handicapped	Patient or Disabled Group	0.316158
Sound sensitivity	Finding	0.316026
Track and Field	Daily or Recreational Activity	0.315985
Social Welfare	Self-help or Relief Organization	0.31598
Epilepsy	Disease or Syndrome	0.315411
Arm Recoil Test	Diagnostic Procedure	0.315385
Social Distance	Social Behavior	0.31498
Scar Tissue	Finding	0.314964
Gaze	Finding	0.314874
Eugenics	Occupation or Discipline	0.314821
Rewards	Mental Process	0.314638
Full-time employment finding	Finding	0.314514
Executive dysfunction	Mental or Behavioral Dysfunction	0.314462
Agencies	Organization	0.314232
nervous system disorder	Disease or Syndrome	0.314224
Anxiety Disorders	Mental or Behavioral Dysfunction	0.314142
Football game	Daily or Recreational Activity	0.314107
dislike	Mental Process	0.3141
Drug abuse	Mental or Behavioral Dysfunction	0.313958
Symptom mild	Finding	0.31394
Respiratory Distress Syndrome Adult	Disease or Syndrome	0.313758
Twin brother	Family Group	0.31374
Married finding	Finding	0.313422
Social isolation	Social Behavior	0.313142
Anxiety	Mental or Behavioral Dysfunction	0.312948
problems with speech	Finding	0.312458
Psychotherapy	Therapeutic or Preventive Procedure	0.312383
Self-conscious	Mental Process	0.312243
Self Stimulation	Mental Process	0.312209
Documented	Health Care Activity	0.312159
categorizing	Activity	0.312025
Social Adjustment	Social Behavior	0.311953
Mozart ear	Congenital Abnormality	0.311826
Social Intelligence	Mental Process	0.311652
manager	Professional or Occupational Group	0.311543
Dependent for dressing	Finding	0.311486
Obscure	Activity	0.31145
Application procedure	Therapeutic or Preventive Procedure	0.310776
Head Banging	Mental or Behavioral Dysfunction	0.31061
Tumor grade G1	Finding	0.310472
Cachexia	Sign or Symptom	0.310371
Linguistics	Occupation or Discipline	0.310335
internal conflict	Mental Process	0.310172
Has imaginary friend	Mental Process	0.310115
No eye contact	Finding	0.309922
Special education teacher	Professional or Occupational Group	0.309892
General Practitioners	Professional or Occupational Group	0.309506
stalemate	Social Behavior	0.309114
Volition	Mental Process	0.309059
Scratch marks	Injury or Poisoning	0.309
social pressure	Social Behavior	0.308923
Blow -accident	Injury or Poisoning	0.308883
Interviewers	Professional or Occupational Group	0.308848
Divorced state	Finding	0.308838
pride	Mental Process	0.308388
Day Dreams	Mental Process	0.308303
Murder	Social Behavior	0.307995
intervention program	Therapeutic or Preventive Procedure	0.307956
Mask-like facies	Finding	0.307785
Resident physician	Professional or Occupational Group	0.307644
Misophonia	Finding	0.307612
Life Style	Social Behavior	0.307608
Familiarity	Mental Process	0.307468
Dinner	Daily or Recreational Activity	0.307061
Navigation	Activity	0.307
Plague	Disease or Syndrome	0.306904
Adequate Knowledge	Finding	0.306866
Panic	Finding	0.306547
Congenital Abnormality	Congenital Abnormality	0.306509
Group reassurance	Therapeutic or Preventive Procedure	0.306158
Mathematician	Professional or Occupational Group	0.306101
Engineering	Occupation or Discipline	0.30605
irrational	Finding	0.306016
Gait	Finding	0.305843
Prophylactic treatment	Therapeutic or Preventive Procedure	0.305842
Feeling calm	Mental Process	0.305756
Purchase	Activity	0.305724
Grunting respiration	Sign or Symptom	0.305388
Fantasizing	Mental or Behavioral Dysfunction	0.305212
Does tiptoe	Finding	0.305195
Clinician	Professional or Occupational Group	0.305066
Narration	Social Behavior	0.304982
Deeply	Finding	0.304747
Does steer	Finding	0.304739
Deafness	Finding	0.304731
Spatial Processing	Mental Process	0.304716
Abnormality	Finding	0.304711
Fidgeting	Finding	0.304459
Language Development	Mental Process	0.304459
Vaccination	Therapeutic or Preventive Procedure	0.304167
diagnostic procedure	Diagnostic Procedure	0.304161
home therapy	Occupational Activity	0.304118
Retinitis Pigmentosa	Disease or Syndrome	0.303841
Psychotic Disorders	Mental or Behavioral Dysfunction	0.303774
Interpersonal Relations	Social Behavior	0.303706
Poor coordination	Finding	0.303606
Satisfaction	Mental Process	0.3036
Toilet Training	Educational Activity	0.303367
Self-harm	Finding	0.303317
Dysfunctional coping using self defense mechanisms	Mental Process	0.303207
Panic Attacks	Mental or Behavioral Dysfunction	0.30303
Recovery - action	Activity	0.302944
Enhance action	Activity	0.302743
social event	Social Behavior	0.302734
Shade	Activity	0.302385
Computer Sciences	Occupation or Discipline	0.301573
Uninformed finding	Finding	0.301527
Hanging	Injury or Poisoning	0.301407
Behavior Therapy	Therapeutic or Preventive Procedure	0.301238
self defense	Individual Behavior	0.301146
Support Groups	Self-help or Relief Organization	0.300845
Twenties	Age Group	0.300831
Vocalization finding	Finding	0.300809
Military Personnel	Professional or Occupational Group	0.300552
Counseling	Health Care Activity	0.300537
Auditory Perceptual Disorders	Mental or Behavioral Dysfunction	0.30033
Paranoia	Mental or Behavioral Dysfunction	0.300018
Mental Retardation	Mental or Behavioral Dysfunction	0.299906
Prosody	Finding	0.299883
Used Quit Cigarette Smoking Videos	Finding	0.299852
Voting	Individual Behavior	0.299801
Recognition Psychology	Mental Process	0.299799
Bipolar Disorder	Mental or Behavioral Dysfunction	0.299764
Decompression Sickness	Disease or Syndrome	0.299729
Feeling suicidal finding	Finding	0.299605
Social Marginalization	Social Behavior	0.299247
Stimulation procedure	Therapeutic or Preventive Procedure	0.299146
Patent ductus arteriosus	Congenital Abnormality	0.299144
Nurses	Professional or Occupational Group	0.299008
Drug Hypersensitivity Syndrome	Disease or Syndrome	0.299003
Public Speaking	Social Behavior	0.298878
Handling	Finding	0.298711
Administration occupational activities	Occupational Activity	0.298709
Collaboration	Social Behavior	0.2987
Corneal epithelial dots	Finding	0.298587
Sex Offenses	Mental or Behavioral Dysfunction	0.298533
Normal behavior	Social Behavior	0.298527
Rett Syndrome	Disease or Syndrome	0.298513
COVID-19	Disease or Syndrome	0.298466
Pica Disease	Mental or Behavioral Dysfunction	0.298317
moaning	Finding	0.298305
Gilles de la Tourette syndrome	Disease or Syndrome	0.297754
Undressed	Finding	0.297718
Automobile Driving	Daily or Recreational Activity	0.297533
social disorder	Finding	0.297425
Borderline Personality Disorder	Mental or Behavioral Dysfunction	0.297399
Diagnostic assessment	Diagnostic Procedure	0.297376
Characterization	Activity	0.297307
Paracentesis	Therapeutic or Preventive Procedure	0.297176
Grandfather	Family Group	0.297087
Redness	Finding	0.296998
Singer	Professional or Occupational Group	0.296812
Laryngismus paralyticus	Disease or Syndrome	0.296778
Pattern Recognition	Mental Process	0.296604
Maybe	Finding	0.296197
Conditioning Psychology	Mental Process	0.296169
Blame	Mental Process	0.295889
Pacing up and down	Individual Behavior	0.295876
Recreational flying	Daily or Recreational Activity	0.295872
Performance	Individual Behavior	0.295575
debate	Activity	0.295356
Alcoholic Intoxication	Mental or Behavioral Dysfunction	0.295321
Discussion communication	Social Behavior	0.295289
Developmental Behavioral Pediatrician	Professional or Occupational Group	0.295235
Disconnection	Finding	0.295204
Hand-wringing	Finding	0.294862
Does crawl finding	Finding	0.294832
Lawyer occupation	Professional or Occupational Group	0.29471
Medical History	Finding	0.294563
inferiority	Social Behavior	0.294547
Mental state	Finding	0.293863
ECHO protocol	Therapeutic or Preventive Procedure	0.293778
Patient currently pregnant	Finding	0.293748
Rumination Disorders	Mental or Behavioral Dysfunction	0.293689
Parenthood	Social Behavior	0.293563
Communicable Diseases	Disease or Syndrome	0.293483
Imitation	Social Behavior	0.293449
Dental Assistants	Professional or Occupational Group	0.29339
Households	Family Group	0.293339
Intoxication	Finding	0.292877
Papillon-Lefevre Disease	Disease or Syndrome	0.292785
Enthusiastic	Mental Process	0.292747
Exhaustion	Sign or Symptom	0.29228
Body position	Finding	0.291931
Implantation procedure	Therapeutic or Preventive Procedure	0.291808
Divorce	Social Behavior	0.291582
Pleasant	Mental Process	0.291523
Food Fussiness	Individual Behavior	0.291448
ASD I	Disease or Syndrome	0.291253
Viral Load result	Finding	0.290128
United States National Aeronautics and Space Administration	Organization	0.289984
Logical thinking	Mental Process	0.289796
Flail motion	Finding	0.289631
Hairdresser	Professional or Occupational Group	0.289604
Intrauterine Cordocentesis	Diagnostic Procedure	0.289564
Device Damaged Prior to Use	Finding	0.289475
early adulthood	Age Group	0.289329
Hypochondriasis	Mental or Behavioral Dysfunction	0.289307
free time	Daily or Recreational Activity	0.289284
Thermal Decomposition of Device	Finding	0.289274
Speech problem	Finding	0.289254
Perfectionism	Finding	0.289136
CP protocol	Therapeutic or Preventive Procedure	0.289104
Homesickness	Finding	0.288962
Myers-Briggs Type Indicator	Diagnostic Procedure	0.288913
Sense of Coherence	Mental Process	0.288896
Mental Orientation	Mental Process	0.288849
Inference	Mental Process	0.288834
Problem Solving mental process	Mental Process	0.288799
Forcible intercourse	Social Behavior	0.288688
Hallucinogen Persisting Perception Disorder	Mental or Behavioral Dysfunction	0.28867
talkative	Individual Behavior	0.288588
Rhythm	Finding	0.288491
Obsessive Behavior	Individual Behavior	0.288459
Crawling	Individual Behavior	0.288332
Consensus	Social Behavior	0.28818
Pass indicator	Finding	0.287907
Ill-at-ease	Finding	0.287903
Eidetic Imagery	Mental Process	0.287881
Puncture wound	Injury or Poisoning	0.287863
Pre-teen	Age Group	0.287773
Verbal Behavior	Individual Behavior	0.287529
Nonprofit Organizations	Organization	0.287029
Muscle hypotonia	Finding	0.286995
Acute alcoholic intoxication	Mental or Behavioral Dysfunction	0.286878
forgetting	Mental or Behavioral Dysfunction	0.286646
Youth Sports	Daily or Recreational Activity	0.286552
yearning	Individual Behavior	0.286507
Supervisor occupation	Professional or Occupational Group	0.28647
Initiative	Mental Process	0.286466
Grandson	Family Group	0.286453
professional development	Occupational Activity	0.286137
Identification Psychology	Mental Process	0.286098
Antisocial behavior	Mental or Behavioral Dysfunction	0.28606
Spiritual support	Health Care Activity	0.285448
Geology	Occupation or Discipline	0.285443
Achievement	Behavior	0.285378
Prejudice	Individual Behavior	0.285369
Home Schooling	Educational Activity	0.285264
Joy	Mental Process	0.285253
Poor motor skills	Finding	0.284837
Hearing Loss Partial	Finding	0.284814
Squealing	Individual Behavior	0.284582
Chant	Social Behavior	0.283816
Waiter general	Professional or Occupational Group	0.283644
Perseveration	Mental or Behavioral Dysfunction	0.283237
Diagnosis clinical	Diagnostic Procedure	0.283015
Feeding patient	Health Care Activity	0.282958
Psychologist - Clinical	Professional or Occupational Group	0.282948
Academic skill disorder	Mental or Behavioral Dysfunction	0.282892
Worse	Finding	0.282851
Self-absorbed	Finding	0.282823
Psychological assessment	Diagnostic Procedure	0.282704
Reprogram	Activity	0.282421
Unplanned	Finding	0.282325
language ability	Mental Process	0.282133
cheating	Individual Behavior	0.282082
Preoccupation finding	Finding	0.28202
passivity	Individual Behavior	0.281999
Economics	Occupation or Discipline	0.281944
Pinched	Injury or Poisoning	0.281819
Much	Finding	0.281754
Deep voice	Finding	0.281713
Insight	Mental Process	0.281635
Religious Missions	Organization	0.281617
Hostility	Mental Process	0.281571
Sensory Disorders	Disease or Syndrome	0.281466
Exaggeration technique procedure	Therapeutic or Preventive Procedure	0.281424
dependent young children	Finding	0.281399
Building caretaker	Professional or Occupational Group	0.281312
Drowning	Injury or Poisoning	0.281222
Spinal Puncture	Health Care Activity	0.281059
Abstract thought disorder	Mental or Behavioral Dysfunction	0.28102
Comedian	Professional or Occupational Group	0.280862
Dyscalculia	Mental or Behavioral Dysfunction	0.28083
disabling disease	Disease or Syndrome	0.280407
Family Relationship	Social Behavior	0.2803
Printing	Occupational Activity	0.280225
Fraud	Social Behavior	0.280109
Consciousness related finding	Finding	0.280039
Williams Syndrome	Disease or Syndrome	0.27998
Concentrate activity	Activity	0.279906
Bathing	Therapeutic or Preventive Procedure	0.279488
Graduation	Educational Activity	0.279229
Bleomycin/Doxorubicin/Prednisone regimen BAP	Therapeutic or Preventive Procedure	0.279225
Gait Drop Foot	Finding	0.278889
Swearing	Finding	0.278862
Younger sibling	Family Group	0.278676
Medical Examination	Health Care Activity	0.27845
Escalation	Activity	0.278388
No Hearing Problems	Finding	0.278214
Diving activity	Daily or Recreational Activity	0.278181
Possessed	Mental or Behavioral Dysfunction	0.278156
Inappropriate behavior	Mental or Behavioral Dysfunction	0.27815
Discipline	Health Care Activity	0.278043
communication issues	Finding	0.277951
Cooking activity	Daily or Recreational Activity	0.277788
Archaeology	Occupation or Discipline	0.277681
screening tests	Health Care Activity	0.277629
compromise	Finding	0.277529
insensitivity	Finding	0.277366
Holocaust	Activity	0.277362
Homelessness	Finding	0.277294
Subconscious	Mental Process	0.27726
anxiety generalized	Mental or Behavioral Dysfunction	0.277239
Employee	Professional or Occupational Group	0.277056
Angelman Syndrome	Disease or Syndrome	0.276952
Translating	Occupational Activity	0.276941
actress	Professional or Occupational Group	0.276929
Vitality	Finding	0.27687
Health Care	Health Care Activity	0.276803
Imagery	Mental Process	0.276724
harassment	Mental or Behavioral Dysfunction	0.27659
Stumbling	Finding	0.276433
Vaccinated at	Finding	0.276315
Clinically Significant Indicator	Finding	0.27621
Defense Mechanisms	Mental Process	0.276033
Schizoaffective Disorder	Mental or Behavioral Dysfunction	0.275991
Human behavior	Individual Behavior	0.275872
Consultant	Professional or Occupational Group	0.275864
No incoordination	Finding	0.275615
emotional responses	Mental Process	0.275457
chunking	Mental Process	0.275443
Hole Finding	Finding	0.275346
Calculation	Activity	0.275283
Blushing	Sign or Symptom	0.275279
Retirement	Finding	0.275263
Victim of neglect finding	Finding	0.275244
Sailing	Daily or Recreational Activity	0.275208
Consideration	Finding	0.275158
Muscle strain	Injury or Poisoning	0.275124
Smear test	Diagnostic Procedure	0.275064
Continuance of life	Activity	0.275046
Coding	Occupational Activity	0.274903
cultural identity	Social Behavior	0.27488
Emotional abuse	Mental or Behavioral Dysfunction	0.274594
Whole Blood or Product Procurement	Therapeutic or Preventive Procedure	0.274566
Information Sciences	Occupation or Discipline	0.274465
Emotional Intelligence	Mental Process	0.274459
Occupations	Occupation or Discipline	0.27442
Barrett Esophagus	Disease or Syndrome	0.274321
majority	Social Behavior	0.274182
Unconscious Personality Factor	Mental Process	0.27411
Sorting Cognition	Mental Process	0.273964
Long hair	Finding	0.273812
Destroyed Medical Device	Finding	0.273797
Veganism	Finding	0.273777
Hyperactive behavior	Mental or Behavioral Dysfunction	0.273618
Visual memory	Mental Process	0.273374
Group Psychotherapy	Therapeutic or Preventive Procedure	0.273362
Memory Short-Term	Mental Process	0.273318
Scratch -action	Activity	0.273112
Parenting behavior	Social Behavior	0.273051
reciprocity	Social Behavior	0.272834
Escape mental process	Mental Process	0.272715
Traineeships	Educational Activity	0.272714
Creativity	Mental Process	0.272693
excitable	Sign or Symptom	0.272633
Childhood Immunization	Therapeutic or Preventive Procedure	0.272421
Whining	Individual Behavior	0.272281
Immunization	Therapeutic or Preventive Procedure	0.272199
Pediatric neurologist	Professional or Occupational Group	0.271959
Psychometrics	Diagnostic Procedure	0.271897
Sudden infant death syndrome	Disease or Syndrome	0.271737
Mass Behavior	Social Behavior	0.271487
Encephalomyelitis Eastern Equine	Disease or Syndrome	0.271244
Euthanasia	Health Care Activity	0.271224
Mood swings	Mental or Behavioral Dysfunction	0.27113
Mental blocking	Mental or Behavioral Dysfunction	0.2711
Level of interest	Mental Process	0.271014
medical diagnosis	Diagnostic Procedure	0.270923
Chess Game	Daily or Recreational Activity	0.270719
Social care	Health Care Activity	0.270568
Sighing respiration	Sign or Symptom	0.270141
Demand clinical	Therapeutic or Preventive Procedure	0.270125
Gigantism	Disease or Syndrome	0.270084
Cognitive Therapy	Therapeutic or Preventive Procedure	0.270048
Blindness	Disease or Syndrome	0.269993
Medical service	Health Care Activity	0.269966
Speech impairment	Finding	0.269944
Audiologist	Professional or Occupational Group	0.269925
Athletics	Daily or Recreational Activity	0.269831
Abnormal mental state	Mental or Behavioral Dysfunction	0.26966
Nothing	Finding	0.269583
Brain Injuries	Injury or Poisoning	0.269408
Equine laminitis	Disease or Syndrome	0.269196
AIDS related complex	Disease or Syndrome	0.268972
Differential Diagnosis	Diagnostic Procedure	0.268939
Cognitive Dissonance	Mental Process	0.268908
Nonverbal learning disorder	Mental or Behavioral Dysfunction	0.268896
Patient in hospital	Finding	0.268731
Extinction Psychological	Mental Process	0.268705
asparaginase/ifosfamide/methotrexate	Therapeutic or Preventive Procedure	0.268536
Mood Disorders	Mental or Behavioral Dysfunction	0.268431
Social Sciences	Occupation or Discipline	0.268343
Pruritus	Finding	0.26834
American Cancer Society	Professional Society	0.268075
Hyperventilation	Finding	0.267783
Camping activity	Daily or Recreational Activity	0.267649
Positive End-Expiratory Pressure	Therapeutic or Preventive Procedure	0.267617
Cleaning activity	Activity	0.267342
Basketball game	Daily or Recreational Activity	0.267262
Drooling	Finding	0.267223
Masturbation	Individual Behavior	0.267161
Finance	Occupational Activity	0.267113
Ifosfamide/Methotrexate/Procarbazine protocol	Therapeutic or Preventive Procedure	0.267064
Half-brother	Family Group	0.266794
Racism	Social Behavior	0.266752
Housebound finding	Finding	0.266667
Clinical act of insertion	Health Care Activity	0.266644
licking	Individual Behavior	0.266637
Cant Get Help	Finding	0.266634
Gregarious character	Finding	0.266505
cisplatin/dacarbazine/etoposide protocol	Therapeutic or Preventive Procedure	0.266411
Cruel behavior	Social Behavior	0.266383
skill learning	Mental Process	0.266304
Workforce - population group	Professional or Occupational Group	0.266267
Blonde hair	Finding	0.266254
Symptom aggravating factors	Finding	0.266213
Co-morbid conditions	Finding	0.266144
Homework	Educational Activity	0.265936
Mood psychological function	Mental Process	0.265932
Own Car	Activity	0.265909
Hallucinations	Mental or Behavioral Dysfunction	0.265844
Compassionate Use	Health Care Activity	0.265733
Invalidism	Finding	0.265694
Facial asymmetry	Finding	0.265625
Agoraphobia	Mental or Behavioral Dysfunction	0.265127
Meal on Wheels	Self-help or Relief Organization	0.265068
Science of Chemistry	Occupation or Discipline	0.265058
Dysgraphia	Mental or Behavioral Dysfunction	0.264989
Emotional distress	Finding	0.264912
Skin drag	Finding	0.264839
child abuse behavior	Mental or Behavioral Dysfunction	0.264813
Obsessive thoughts	Mental or Behavioral Dysfunction	0.264563
life skills	Individual Behavior	0.264545
Product Labeling	Occupational Activity	0.264484
Muscular stiffness	Sign or Symptom	0.264042
Associate - assistant	Professional or Occupational Group	0.264008
Feeling unhappy	Finding	0.263843
Does stand	Finding	0.263439
Contribution	Activity	0.263397
Sales - occupational activity	Occupational Activity	0.263257
Emotional state observations	Finding	0.263213
Diagnosis not made	Finding	0.263105
Annoying Pain	Sign or Symptom	0.262911
Personal Communication	Social Behavior	0.2629
Strabismus	Disease or Syndrome	0.262688
Intellect	Mental Process	0.262533
friendliness	Individual Behavior	0.262359
spells neurological symptom	Sign or Symptom	0.262309
Censor	Activity	0.262218
Multiple Acyl Coenzyme A Dehydrogenase Deficiency	Disease or Syndrome	0.262066
Alcohol consumption	Individual Behavior	0.262051
Whispering	Finding	0.262022
disrespect	Social Behavior	0.261872
Magnetic Resonance Imaging	Diagnostic Procedure	0.261803
Patient Discharge	Health Care Activity	0.261758
Death by electrocution	Injury or Poisoning	0.261734
Hurting Pain	Sign or Symptom	0.261345
demeanor	Individual Behavior	0.261251
Group setting	Therapeutic or Preventive Procedure	0.261173
Egoism	Individual Behavior	0.261141
Vegan diet	Finding	0.260814
Theft	Individual Behavior	0.260707
A Very Short Time	Finding	0.260672
Stage fright	Mental or Behavioral Dysfunction	0.26067
politicians	Professional or Occupational Group	0.260655
Popular Culture	Social Behavior	0.260644
Stretching exercises	Therapeutic or Preventive Procedure	0.260357
Coenuriasis	Disease or Syndrome	0.260214
Cardiac Arrest	Disease or Syndrome	0.260069
Abnormal coordination	Finding	0.25998
Egocentrism	Mental Process	0.259803
Engineer	Professional or Occupational Group	0.259702
Does skip	Finding	0.259647
Boredom	Mental Process	0.259567
Maintenance	Activity	0.259505
Poor communication	Finding	0.259392
Canadian Cardiovascular Society Grading Scale Class I	Finding	0.259285
Destruction action	Activity	0.25927
Feeling despair	Sign or Symptom	0.259249
Esthetics discipline	Occupation or Discipline	0.259233
Family dynamics	Social Behavior	0.259224
Influenza	Disease or Syndrome	0.259078
Type II Mucolipidosis	Disease or Syndrome	0.258977
Disclosure	Individual Behavior	0.258865
Distraction training	Therapeutic or Preventive Procedure	0.258778
Does move	Finding	0.258607
Low self-esteem	Finding	0.258485
Reassuring procedure	Health Care Activity	0.258424
Diabetes	Disease or Syndrome	0.258329
Agitation	Sign or Symptom	0.258243
Incised wound	Injury or Poisoning	0.258139
clinical depression	Mental or Behavioral Dysfunction	0.258018
Suicide attempt	Injury or Poisoning	0.25762
Guardian	Family Group	0.257373
court	Organization	0.257347
Twin sister	Family Group	0.257249
Social Role	Social Behavior	0.257245
Neuropsychological Tests	Diagnostic Procedure	0.257206
Injury due to exposure to external cause	Injury or Poisoning	0.25712
Bachelor	Finding	0.25672
Measles	Disease or Syndrome	0.25642
Disorientation	Sign or Symptom	0.256182
Medical Writing	Occupation or Discipline	0.256152
Narcissistic Personality Disorder	Mental or Behavioral Dysfunction	0.256143
Cerebrovascular accident	Disease or Syndrome	0.256127
Labor Exploitation	Finding	0.256041
Grunting observable entity	Individual Behavior	0.255974
Claustrophobia	Mental or Behavioral Dysfunction	0.255969
beatings nos	Social Behavior	0.255969
Contusions	Injury or Poisoning	0.255827
Detection	Therapeutic or Preventive Procedure	0.25579
World Health Organization	Health Care Related Organization	0.25577
Coping Skills	Individual Behavior	0.255727
Sensory stimulation	Therapeutic or Preventive Procedure	0.255721
Internship	Educational Activity	0.255494
DEPRESSION SUICIDAL	Mental or Behavioral Dysfunction	0.255371
Lifting	Activity	0.255337
Murderer	Individual Behavior	0.255335
Electronics discipline	Occupation or Discipline	0.255217
Facial Recognition	Mental Process	0.255188
Alzheimers Disease	Disease or Syndrome	0.255051
Diagnostic tests	Diagnostic Procedure	0.254774
conformity	Social Behavior	0.254759
Leadership	Social Behavior	0.254603
Unipolar Depression	Mental or Behavioral Dysfunction	0.254579
Day Care Medical	Health Care Activity	0.254456
Hard Work	Daily or Recreational Activity	0.254442
Injury wounds	Injury or Poisoning	0.254385
Preparation	Activity	0.254282
Does run finding	Finding	0.254138
Shivering	Finding	0.253994
signs/symptoms-physical	Sign or Symptom	0.25396
Helpessness feeling	Mental Process	0.253778
Major Depressive Disorder	Mental or Behavioral Dysfunction	0.253677
charmed	Sign or Symptom	0.253498
Closure by wire	Therapeutic or Preventive Procedure	0.252987
born premature non-specific	Finding	0.252955
Self-control as a personality trait	Individual Behavior	0.252821
Anthropology	Occupation or Discipline	0.252688
Unsafe Sex	Social Behavior	0.252663
Peer Pressure	Finding	0.252329
Cluster B personality disorder	Mental or Behavioral Dysfunction	0.252163
Marijuana Abuse	Mental or Behavioral Dysfunction	0.252047
Connect action	Activity	0.251933
Self-care interventions	Daily or Recreational Activity	0.251904
Gambling	Individual Behavior	0.251769
Homebound Persons	Patient or Disabled Group	0.251743
Social History	Finding	0.251709
Coordinator	Professional or Occupational Group	0.251699
Asleep	Finding	0.251416
Did not receive therapy or drug for	Finding	0.251378
Low Vision	Disease or Syndrome	0.251342
Cause of Death	Finding	0.251304
Behavioral tic	Mental or Behavioral Dysfunction	0.251253
Upfront Treatment	Therapeutic or Preventive Procedure	0.251223
Symmetrical	Finding	0.251155
attacked verbally	Finding	0.251112
Gatekeeping	Health Care Activity	0.251014
meditation	Mental Process	0.250996
Assisted Living	Health Care Activity	0.250848
Snowflake vitreoretinal degeneration	Disease or Syndrome	0.250828
Sexual Harassment	Social Behavior	0.250763
Fill	Activity	0.25064
Part-time employment finding	Finding	0.250536
Anger Management Therapy	Therapeutic or Preventive Procedure	0.250491
Barotrauma of descent	Injury or Poisoning	0.25048
Applied Behavior Analysis	Therapeutic or Preventive Procedure	0.25028
Partnership	Organization	0.250015
Self-advocates	Finding	0.249902
Whooping respiration	Sign or Symptom	0.249817
Computation action	Activity	0.249791
Not Very Sure	Finding	0.249567
Wiskott-Aldrich Syndrome	Disease or Syndrome	0.249528
Memory impairment	Mental or Behavioral Dysfunction	0.24938
Coughing	Sign or Symptom	0.249337
Institutionalized	Finding	0.2493
Iron Overload	Disease or Syndrome	0.249134
Drainage procedure	Therapeutic or Preventive Procedure	0.249041
disappointment	Mental Process	0.248943
Percussion	Diagnostic Procedure	0.248908
Anemia	Disease or Syndrome	0.248662
Fissure in skin	Finding	0.248638
grandchild	Family Group	0.2485
Chronic disease	Disease or Syndrome	0.248374
Enslavement	Social Behavior	0.248355
Discrepancy finding	Finding	0.248131
Emotional states	Mental Process	0.248105
Metal fever	Disease or Syndrome	0.248081
Optimistic	Finding	0.248042
Insertion of pack procedure	Therapeutic or Preventive Procedure	0.247886
Sister-in-law relative	Family Group	0.247848
Merge	Activity	0.247625
Readiness	Finding	0.247559
Representation action	Activity	0.247533
Infant Newborn	Age Group	0.247522
Inattention	Mental or Behavioral Dysfunction	0.247406
Laceration	Injury or Poisoning	0.247295
Police officer	Professional or Occupational Group	0.24729
army	Organization	0.24721
emotional reaction	Finding	0.247006
Forecast of outcome	Health Care Activity	0.246882
Dwarfism	Congenital Abnormality	0.24686
Illusions	Mental or Behavioral Dysfunction	0.246776
Developmental Psychologist	Professional or Occupational Group	0.246478
Supervision regime/therapy	Therapeutic or Preventive Procedure	0.246313
Sexual assault	Mental or Behavioral Dysfunction	0.246209
animosity	Mental Process	0.246018
virtual patient encounter	Health Care Activity	0.245917
Accomplishment	Social Behavior	0.245879
Adjustment Disorders	Mental or Behavioral Dysfunction	0.245871
Companionship type of caregiver-patient relationship	Finding	0.245711
cooperation	Social Behavior	0.24561
Curled Tail	Finding	0.2455
Assault by stabbing	Injury or Poisoning	0.245396
wheelchair user	Patient or Disabled Group	0.245309
Dont know	Finding	0.24529
Social Rejection	Finding	0.245256
Smoking	Individual Behavior	0.24524
Cognition Disorders	Mental or Behavioral Dysfunction	0.245159
Older sibling	Family Group	0.24507
Medical Condition	Finding	0.245001
Infection of ear	Disease or Syndrome	0.244978
Eating Disorders	Mental or Behavioral Dysfunction	0.244894
Paralysed	Finding	0.244872
Male-to-Female Transsexual Self-Report	Finding	0.244839
Schizotypal Personality Disorder	Mental or Behavioral Dysfunction	0.244774
Impaired cognition	Mental or Behavioral Dysfunction	0.244708
Mental problem	Finding	0.244629
Baseball Game	Daily or Recreational Activity	0.244429
Meal occasion for eating	Daily or Recreational Activity	0.244315
Difficulty walking	Finding	0.244248
Dropping	Activity	0.243915
Commuting	Daily or Recreational Activity	0.243904
Behavior assessment	Health Care Activity	0.24384
Soccer	Daily or Recreational Activity	0.243778
Toothbrushing	Therapeutic or Preventive Procedure	0.243264
Intern	Professional or Occupational Group	0.243114
Impulse technique	Therapeutic or Preventive Procedure	0.24302
Post-secondary Therapy	Therapeutic or Preventive Procedure	0.242921
Cesarean section	Therapeutic or Preventive Procedure	0.2429
Educational workshop	Educational Activity	0.242665
Hospitalization	Health Care Activity	0.242603
Hyperacusis	Sign or Symptom	0.242463
Spatial awareness	Mental Process	0.242372
Gymnastics	Daily or Recreational Activity	0.242246
Needs Assessment	Health Care Activity	0.242212
Sexism	Social Behavior	0.24217
Audiometry	Diagnostic Procedure	0.242163
Physicians Family	Professional or Occupational Group	0.242123
Herd	Social Behavior	0.241972
Alcoholics	Patient or Disabled Group	0.241961
Mental concentration	Mental Process	0.241842
Social and personal history	Finding	0.241601
Geometry	Occupation or Discipline	0.241454
Osteolysis Essential	Disease or Syndrome	0.241382
Hereditary Diseases	Disease or Syndrome	0.241247
College Completion	Finding	0.241219
alienation	Mental Process	0.241202
Venous blood sampling	Diagnostic Procedure	0.241015
Infatuation	Mental Process	0.240981
Left atrial hypertrophy	Finding	0.240977
None	Finding	0.240975
Myopia	Disease or Syndrome	0.240947
Migraine Disorders	Disease or Syndrome	0.240596
Scanning	Diagnostic Procedure	0.240471
Follow-up status	Finding	0.240392
Physical abuse	Injury or Poisoning	0.24036
Ability to read	Mental Process	0.240279
Medical pathologist	Professional or Occupational Group	0.240205
Strikes Employee	Occupational Activity	0.239809
Reader of medical images	Professional or Occupational Group	0.239462
speech and language	Finding	0.239456
Destructive behavior	Individual Behavior	0.239261
Physical wandering	Individual Behavior	0.239052
Scraping	Therapeutic or Preventive Procedure	0.238788
Work	Occupational Activity	0.238547
Halfway Houses	Health Care Related Organization	0.238522
Learning Curve	Mental Process	0.23851
lecturer	Professional or Occupational Group	0.238312
Respite care of patient	Health Care Activity	0.238123
resentment	Mental Process	0.237932
rumors	Social Behavior	0.237685
Exposure Therapy	Therapeutic or Preventive Procedure	0.237677
Dignity	Mental Process	0.237625
Overheating of Device	Finding	0.23758
Presenile dementia	Mental or Behavioral Dysfunction	0.237546
Assembly construction	Activity	0.237338
Centers for Disease Control and Prevention U.S.	Health Care Related Organization	0.237337
Physical altercation	Social Behavior	0.237313
Manic	Mental or Behavioral Dysfunction	0.237258
intensive care	Health Care Activity	0.237111
Legal Liability / Liability Insurance	Health Care Activity	0.237098
employment history	Finding	0.236978
career path	Occupational Activity	0.236877
Obsessive tendencies	Finding	0.236659
Virginity	Individual Behavior	0.236605
Operative Surgical Procedures	Therapeutic or Preventive Procedure	0.236492
Physicist	Professional or Occupational Group	0.236361
Fetishism Psychiatric	Mental or Behavioral Dysfunction	0.236276
Cleans drug injection equipment finding	Finding	0.236109
Reporting	Health Care Activity	0.236009
Dissociation	Mental or Behavioral Dysfunction	0.235973
Confirmation	Finding	0.235856
Voice Fatigue	Finding	0.235708
Psychological inhibition	Mental Process	0.235706
Early Diagnosis	Diagnostic Procedure	0.235663
production	Occupational Activity	0.235627
Not as Good as Others	Finding	0.23556
Brother-in-law	Family Group	0.235472
Ability to perform general manipulative activities	Finding	0.23507
Barber-hairdresser	Professional or Occupational Group	0.234997
Unenthusiastic	Mental Process	0.234991
Health Services	Health Care Activity	0.234916
Spraying behavior	Mental or Behavioral Dysfunction	0.234881
defensive behavior	Individual Behavior	0.234683
Infant Premature	Finding	0.234452
Tomography Spiral Computed	Diagnostic Procedure	0.234441
neurological disability	Sign or Symptom	0.23411
Conscience	Mental Process	0.234099
Developmental Coordination Disorder	Mental or Behavioral Dysfunction	0.233874
Emotional Strain	Mental Process	0.233669
Educator	Professional or Occupational Group	0.233606
Gardening	Daily or Recreational Activity	0.233558
commitment	Mental Process	0.233472
cytarabine/daunorubicin/thioguanine	Therapeutic or Preventive Procedure	0.233409
Health Visitors	Professional or Occupational Group	0.233363
Imprinting Psychology	Mental Process	0.233341
Case Manager	Professional or Occupational Group	0.233202
Burning sensation	Sign or Symptom	0.233145
Protective services occupation	Occupation or Discipline	0.233131
Department	Organization	0.232764
Take	Health Care Activity	0.232758
Civilization	Activity	0.23253
LYMPHATIC MALFORMATION 7	Disease or Syndrome	0.232528
Agony	Finding	0.232315
DERMATITIS HERPETIFORMIS FAMILIAL	Disease or Syndrome	0.232187
United States Food and Drug Administration	Health Care Related Organization	0.232185
Gluten-Free Diet	Health Care Activity	0.232109
Treated with	Therapeutic or Preventive Procedure	0.231976
Corporation	Organization	0.231471
Possible	Finding	0.231462
Blurred vision	Finding	0.23136
Art therapist	Professional or Occupational Group	0.231327
Software Development	Occupational Activity	0.231294
Nail Biting	Individual Behavior	0.230913
Tutoring	Educational Activity	0.230725
Cystic Fibrosis	Disease or Syndrome	0.230583
Athletes	Professional or Occupational Group	0.230484
Proactive Therapy	Therapeutic or Preventive Procedure	0.230298
living situation	Finding	0.23025
animal care	Occupation or Discipline	0.230096
Awake	Finding	0.230047
Marketing	Occupational Activity	0.230033
Hunting	Daily or Recreational Activity	0.229858
Bowling activity	Daily or Recreational Activity	0.229649
cisplatin/ifosfamide/mesna/mitomycin protocol	Therapeutic or Preventive Procedure	0.229646
Mentorships	Educational Activity	0.22963
Dyspnea	Sign or Symptom	0.229573
Neurobehavioral Manifestations	Sign or Symptom	0.229547
Personality Tests	Diagnostic Procedure	0.229538
Does huff	Finding	0.229443
NEUROTICISM	Mental or Behavioral Dysfunction	0.229437
Fiance	Family Group	0.229375
education planning	Educational Activity	0.229325
Sirenomelia	Disease or Syndrome	0.229125
Architecture	Occupation or Discipline	0.229032
checkup examination	Health Care Activity	0.229023
Emotional problems	Mental or Behavioral Dysfunction	0.22893
Tutors	Professional or Occupational Group	0.228925
Rehabilitation therapy	Therapeutic or Preventive Procedure	0.228837
Puzzled	Finding	0.228747
Specialist	Professional or Occupational Group	0.228527
Russell-Silver syndrome	Disease or Syndrome	0.228478
Dehumanization	Social Behavior	0.228375
Homologous Recombination Repair Proficient	Finding	0.228305
Severing	Therapeutic or Preventive Procedure	0.228303
Sting Injury	Injury or Poisoning	0.228215
doxorubicin/mercaptopurine/prednisone/vincristine protocol	Therapeutic or Preventive Procedure	0.228151
Matrix Pharmaceutical Inc.	Health Care Related Organization	0.227918
Hunger	Sign or Symptom	0.227606
Obstetric Delivery	Therapeutic or Preventive Procedure	0.227594
Verbally abusive behavior	Mental or Behavioral Dysfunction	0.227577
Laundry	Daily or Recreational Activity	0.227525
In debt	Finding	0.227501
Fecal Microbiota Transplantation	Therapeutic or Preventive Procedure	0.227313
Mental Depression	Mental or Behavioral Dysfunction	0.227293
Dentist	Professional or Occupational Group	0.227027
Behavioral Psychologist	Professional or Occupational Group	0.226685
Removal by grinding	Therapeutic or Preventive Procedure	0.226509
Grimaces	Sign or Symptom	0.226454
Hiking	Daily or Recreational Activity	0.226361
Neurotics	Patient or Disabled Group	0.226331
Endoscopic Retrograde Cholangiopancreatography	Diagnostic Procedure	0.226102
World War I	Activity	0.226046
Terrorism	Social Behavior	0.225875
Adoptive Immunotherapy	Therapeutic or Preventive Procedure	0.225841
professional training	Educational Activity	0.225818
Social disinhibition	Mental or Behavioral Dysfunction	0.225684
Drilling - action	Therapeutic or Preventive Procedure	0.225621
Squash Sport	Daily or Recreational Activity	0.225543
School Psychologist	Professional or Occupational Group	0.225465
Batman	Professional or Occupational Group	0.225393
Headache	Sign or Symptom	0.225362
school counseling	Therapeutic or Preventive Procedure	0.22525
social organization	Organization	0.225071
Zunich neuroectodermal syndrome	Disease or Syndrome	0.224877
Impulsive Behavior	Mental or Behavioral Dysfunction	0.224868
qualified entity	Professional or Occupational Group	0.224686
Implementation	Activity	0.224409
envy	Mental Process	0.224291
Ehlers-Danlos Syndrome	Disease or Syndrome	0.22409
Self-doubt	Individual Behavior	0.22405
Cytomegalovirus Infections	Disease or Syndrome	0.223957
Unrelated finding	Finding	0.223954
Airway Resistance Test	Diagnostic Procedure	0.223877
Hypoplastic colon	Finding	0.223855
Genocide	Social Behavior	0.223848
Trigger Finger Disorder	Disease or Syndrome	0.22377
PREMATURE CHROMATID SEPARATION TRAIT	Disease or Syndrome	0.223424
Agreement	Social Behavior	0.222706
Barefoot walking	Finding	0.222631
Unspecified Abortion	Finding	0.222458
Physical Well-being	Finding	0.222311
Empowerment	Social Behavior	0.222305
Prodromal States	Sign or Symptom	0.222108
incoherent	Finding	0.222105
Dysgeusia	Finding	0.222049
Social Learning	Mental Process	0.222026
Container status - Missing	Finding	0.221925
Social oppression	Social Behavior	0.221906
Attention Deficit Disorder	Mental or Behavioral Dysfunction	0.221875
Traumatic asphyxiation	Injury or Poisoning	0.221706
brazilian	Finding	0.221617
Loading Technique	Activity	0.221607
bargaining	Social Behavior	0.221524
Sexual frustration	Mental or Behavioral Dysfunction	0.221478
Cognitive disability	Finding	0.221371
Role playing therapy	Therapeutic or Preventive Procedure	0.221359
Emotionally cold	Finding	0.221269
Self-Perception	Mental Process	0.221151
National Academy of Sciences U.S.	Organization	0.221132
Psychiatric problem	Mental or Behavioral Dysfunction	0.221114
Back Pain	Sign or Symptom	0.220815
Excessive head shaking	Finding	0.220757
Degenerative disorder	Disease or Syndrome	0.220697
Traumatic AND/OR non-traumatic injury	Injury or Poisoning	0.220686
Breathing abnormally deep	Sign or Symptom	0.220663
Proprioception	Mental Process	0.220646
Pedophilia	Mental or Behavioral Dysfunction	0.220644
Anchoring procedure	Therapeutic or Preventive Procedure	0.220589
Nervous system problem	Finding	0.220498
poet	Professional or Occupational Group	0.220491
Trauma	Injury or Poisoning	0.220401
giddy mood	Sign or Symptom	0.220374
Bullying and Cyberbullying	Social Behavior	0.22031
storytelling	Social Behavior	0.219947
Motivation	Mental Process	0.219808
Fatigue	Sign or Symptom	0.219746
Arm flapping	Finding	0.219726
Accumulation	Finding	0.219622
Skin-picking	Mental or Behavioral Dysfunction	0.219597
Dyspnea on exertion	Sign or Symptom	0.219361
Sexual abuse	Injury or Poisoning	0.219264
Depressive disorder	Mental or Behavioral Dysfunction	0.21923
Slow learner	Finding	0.219192
Iterations	Finding	0.219092
Sociology	Occupation or Discipline	0.21879
Reclusive	Finding	0.218722
Physical Appearance Body	Sign or Symptom	0.218536
Social Work discipline	Occupation or Discipline	0.218475
Stir	Activity	0.21835
general education	Educational Activity	0.218338
Memory Training	Therapeutic or Preventive Procedure	0.218299
Extraversion Psychological	Mental Process	0.218186
Bone Cysts Aneurysmal	Disease or Syndrome	0.218024
Mental Health Services	Health Care Activity	0.217989
Journalism	Occupational Activity	0.21763
combative	Mental or Behavioral Dysfunction	0.217532
Volume control	Therapeutic or Preventive Procedure	0.217479
Intersexuality	Social Behavior	0.217369
Persistence	Mental Process	0.217288
sincerity	Individual Behavior	0.217176
Cant	Finding	0.217103
Attendance	Activity	0.216856
Exanthema	Sign or Symptom	0.216854
dishonesty	Mental Process	0.216779
Family history	Finding	0.216523
Patient Monitoring	Health Care Activity	0.216483
recreational activity	Daily or Recreational Activity	0.21638
Dancer occupation	Professional or Occupational Group	0.215945
Does pull	Finding	0.21589
adventure	Daily or Recreational Activity	0.215865
Clever	Finding	0.215818
Nausea	Sign or Symptom	0.215505
Psychological therapies	Therapeutic or Preventive Procedure	0.215492
Poor posture	Finding	0.215483
Avoidant Personality Disorder	Mental or Behavioral Dysfunction	0.215454
Brain Concussion	Injury or Poisoning	0.215188
Transvaginal echography	Diagnostic Procedure	0.214978
Speech Disorders	Disease or Syndrome	0.214891
Burnout Psychological	Mental or Behavioral Dysfunction	0.214618
Grooming	Individual Behavior	0.214584
Gasping for breath	Sign or Symptom	0.214306
Guided imagery	Therapeutic or Preventive Procedure	0.214255
Chronic depression	Mental or Behavioral Dysfunction	0.214132
Hearing Tests	Diagnostic Procedure	0.214106
Blue-Collar Group	Professional or Occupational Group	0.213939
Hip-Hop Dance	Daily or Recreational Activity	0.213925
Individual Adjustment	Individual Behavior	0.21386
Photography	Occupational Activity	0.213833
Eligibility Determination	Health Care Activity	0.213737
Thumbsucking	Finding	0.213644
Ability to interact with others	Social Behavior	0.213627
Postural Orthostatic Tachycardia Syndrome	Disease or Syndrome	0.213558
Affect mental function	Mental Process	0.213516
Gender Dysphoria	Mental or Behavioral Dysfunction	0.213489
Conscientious	Finding	0.213474
olympics	Daily or Recreational Activity	0.213459
Obesity	Disease or Syndrome	0.213323
financial - billing arrangement	Health Care Activity	0.21329
Manufacture	Occupational Activity	0.213077
Shooting sensation quality	Finding	0.213073
Collaborator	Professional Society	0.212915
Sneezing	Sign or Symptom	0.212887
Depersonalization	Mental or Behavioral Dysfunction	0.212795
Tunnel visual field constriction	Disease or Syndrome	0.212793
Fumbling	Sign or Symptom	0.212719
Anorexia	Disease or Syndrome	0.21262
Vitreous floaters	Finding	0.212609
Secluding patient	Health Care Activity	0.212576
Probable diagnosis	Finding	0.212575
Disposal	Activity	0.212536
Temperament	Mental Process	0.212455
Military Service group	Professional or Occupational Group	0.21244
altretamine/cisplatin/cyclophosphamide/misonidazole protocol	Therapeutic or Preventive Procedure	0.212432
Other Service Providers	Professional or Occupational Group	0.212422
Whistling	Social Behavior	0.2124
Hoarding	Individual Behavior	0.212282
Definitely	Finding	0.21228
Poliomyelitis	Disease or Syndrome	0.212099
Androgen-Insensitivity Syndrome	Disease or Syndrome	0.212033
Staff Member	Professional or Occupational Group	0.21201
Mild Mental Retardation	Mental or Behavioral Dysfunction	0.211882
no longer in use	Finding	0.21177
Shaving - surgical procedure	Therapeutic or Preventive Procedure	0.211718
Does catch finding	Finding	0.211584
Photic Stimulation	Diagnostic Procedure	0.211575
Language Barriers	Finding	0.211474
Sexual Contact	Individual Behavior	0.211456
Educational Psychologist	Professional or Occupational Group	0.211337
Unconscious State	Finding	0.211241
Encounter due to problems with hearing	Finding	0.211226
Imprisonment finding	Finding	0.211208
knitting	Daily or Recreational Activity	0.211194
Constipation	Sign or Symptom	0.211113
Rugby	Daily or Recreational Activity	0.210986
Socialization alteration	Finding	0.210977
Separation Anxiety Disorder	Mental or Behavioral Dysfunction	0.210904
Anhedonia	Mental or Behavioral Dysfunction	0.210875
Observation parameter	Finding	0.210858
Psychological reinforcement	Mental Process	0.210722
Tinnitus	Disease or Syndrome	0.210673
human old age 65+	Age Group	0.21059
Twirling	Mental or Behavioral Dysfunction	0.210484
Irritable Mood	Finding	0.21046
Outreach	Educational Activity	0.210436
removal technique	Therapeutic or Preventive Procedure	0.210414
Breakfast	Daily or Recreational Activity	0.210347
Does chew finding	Finding	0.210256
Transcranial Magnetic Stimulation Repetitive	Therapeutic or Preventive Procedure	0.210178
impatience	Mental or Behavioral Dysfunction	0.210129
Vegetarian diet	Finding	0.210116
Scapegoating	Individual Behavior	0.209997
Education Professional	Educational Activity	0.209917
Artificial Intelligence	Occupation or Discipline	0.209731
Verbal Learning	Mental Process	0.209664
educational programs	Educational Activity	0.209538
huffing	Individual Behavior	0.209469
Helminthiasis	Disease or Syndrome	0.209407
Paroxysmal atrial tachycardia	Finding	0.20937
Difficulty making decisions	Finding	0.209366
homeschooling	Educational Activity	0.209257
mathematical ability	Mental Process	0.209212
Immune	Finding	0.209123
Xenophobia	Mental or Behavioral Dysfunction	0.209092
Ballet	Daily or Recreational Activity	0.209017
Short menstrual periods	Finding	0.208912
Self-employed	Finding	0.208889
Golf	Daily or Recreational Activity	0.208862
Flashing	Mental or Behavioral Dysfunction	0.20883
Exploration procedure	Therapeutic or Preventive Procedure	0.208645
laziness	Sign or Symptom	0.208638
Personality Development	Mental Process	0.208549
Physical Education	Educational Activity	0.208495
Libido	Mental Process	0.208459
Bothered Very Much	Finding	0.20845
Cloudy urine	Finding	0.208266
Does sit down	Finding	0.208135
Craving	Individual Behavior	0.208098
Emotional Regulation	Mental Process	0.208074
Butchered	Activity	0.208002
Calming	Therapeutic or Preventive Procedure	0.207909
profit	Organization	0.207699
fondness	Mental Process	0.207652
Dysthymic Disorder	Mental or Behavioral Dysfunction	0.207629
Granddaughter	Family Group	0.207628
Temperamental	Finding	0.207615
Trichotillomania	Mental or Behavioral Dysfunction	0.207585
Plication	Therapeutic or Preventive Procedure	0.20758
Forgetful	Sign or Symptom	0.207579
Personal failure	Individual Behavior	0.207399
Aura	Finding	0.207366
Pessimism	Mental Process	0.20723
Feeling powerless	Mental Process	0.207208
furuncle	Disease or Syndrome	0.207176
Very Happy	Finding	0.20717
worship	Social Behavior	0.207162
Skin Wrinkling	Finding	0.207064
Psychiatric Facility	Health Care Related Organization	0.206983
Hypnotic Age Regression	Therapeutic or Preventive Procedure	0.206926
Departure - action	Activity	0.206634
physical illness	Disease or Syndrome	0.206561
Inferential Current Treatment	Therapeutic or Preventive Procedure	0.206472
Application of strapping	Therapeutic or Preventive Procedure	0.206472
Softball sports activity	Daily or Recreational Activity	0.206419
Mass of body structure	Finding	0.206397
Gray Platelet Syndrome	Disease or Syndrome	0.206334
Short hair	Finding	0.206246
Meowing	Individual Behavior	0.20622
Needle phobia	Mental or Behavioral Dysfunction	0.206186
Aortic Aneurysm	Disease or Syndrome	0.205791
executives	Professional or Occupational Group	0.20572
family issues	Finding	0.205713
Overweight	Finding	0.205683
Hemorrhoids	Disease or Syndrome	0.205636
Computer programmer	Professional or Occupational Group	0.205611
Fever	Sign or Symptom	0.205596
Emotional immaturity	Mental Process	0.205537
Disobedience	Individual Behavior	0.205507
Gender Identity	Mental Process	0.205373
Preventive monitoring	Health Care Activity	0.205313
Exercise	Daily or Recreational Activity	0.205151
Drug Tolerance	Finding	0.205028
Teaching Rounds	Health Care Activity	0.204986
Logistics	Occupational Activity	0.204959
Word Association Tests	Diagnostic Procedure	0.204907
Sexually active	Finding	0.204874
rundown	Sign or Symptom	0.204682
Repression Psychology	Mental Process	0.204534
Elementary School Teachers	Professional or Occupational Group	0.204362
Finding of dipping	Finding	0.204315
Finger-prick sampling procedure	Diagnostic Procedure	0.204283
Mental health care	Health Care Activity	0.204273
Very Energetic	Finding	0.204271
Muscular Dystrophy	Disease or Syndrome	0.204254
Fragile X Syndrome	Disease or Syndrome	0.204058
Cryptotia	Congenital Abnormality	0.204056
Dermatitis verrucosa	Disease or Syndrome	0.204032
Detective	Professional or Occupational Group	0.203912
Emotional disorder	Mental or Behavioral Dysfunction	0.203886
General Anesthesia	Therapeutic or Preventive Procedure	0.203886
SEXUALLY ABUSED	Patient or Disabled Group	0.203885
Language Therapy	Therapeutic or Preventive Procedure	0.203756
Brain scan	Diagnostic Procedure	0.203731
Health Insurance	Health Care Activity	0.203667
boating activity	Daily or Recreational Activity	0.203583
Inventors	Professional or Occupational Group	0.203412
underdiagnosis	Finding	0.203234
Physician Executives	Professional or Occupational Group	0.20322
Interdisciplinary Studies	Occupational Activity	0.203195
funerals	Social Behavior	0.203159
Hearing problem	Finding	0.202985
Aortic Valve Insufficiency	Disease or Syndrome	0.202886
False Positive	Finding	0.202879
Dissatisfaction	Mental Process	0.202824
Creation	Activity	0.202822
digestive problem	Sign or Symptom	0.202704
Advertising activity	Occupational Activity	0.202685
Board committee	Organization	0.202566
Trembling	Sign or Symptom	0.20254
Stiff-Person Syndrome	Disease or Syndrome	0.202516
Harmonious relationship and interaction	Social Behavior	0.202458
Step-father	Family Group	0.202399
emotional trauma	Mental or Behavioral Dysfunction	0.202331
membership	Individual Behavior	0.202237
Transplantation	Therapeutic or Preventive Procedure	0.202231
Fertilization in Vitro	Therapeutic or Preventive Procedure	0.202174
Coprolalia	Finding	0.202005
Whole-Body Irradiation	Therapeutic or Preventive Procedure	0.201959
Disagree	Finding	0.201896
Time Management	Occupational Activity	0.201809
No status change	Finding	0.201746
Sweep	Health Care Activity	0.2017
Lesion	Finding	0.201574
Parity	Finding	0.201542
Childhood Tic Disorders	Disease or Syndrome	0.201391
Psychotic episodes	Mental or Behavioral Dysfunction	0.201285
Diet Paleolithic	Finding	0.201257
Exogenous Factors	Finding	0.201142
Has a criminal record	Finding	0.20108
Adoption	Social Behavior	0.200999
Dislocations	Injury or Poisoning	0.200769
Act of Documentation	Health Care Activity	0.200682
Heart Diseases	Disease or Syndrome	0.200624
Deny action	Activity	0.200529
HAC protocol	Therapeutic or Preventive Procedure	0.200461
Fracture	Injury or Poisoning	0.200434
Imbalance	Sign or Symptom	0.200311
Balkan Nephropathy	Disease or Syndrome	0.200265
Oppositional Defiant Disorder	Mental or Behavioral Dysfunction	0.200246
Home visit procedure	Health Care Activity	0.200228
Self-Assessment	Mental Process	0.20021
Irritable Bowel Syndrome	Disease or Syndrome	0.200106
Technician	Professional or Occupational Group	0.200026
mental development	Mental Process	0.199997
Scoliosis unspecified	Disease or Syndrome	0.19986
Massage	Therapeutic or Preventive Procedure	0.199714
Architect	Professional or Occupational Group	0.199661
Photophobia	Sign or Symptom	0.19963
2nd Grade Completion	Finding	0.199621
Other Gender	Finding	0.199609
Pre-primary education teacher	Professional or Occupational Group	0.199522
Profound Mental Retardation	Mental or Behavioral Dysfunction	0.199354
United Nations	Organization	0.199336
Breast-Conserving Surgery	Therapeutic or Preventive Procedure	0.199237
Tourettism	Disease or Syndrome	0.1991
Head size	Finding	0.199027
Alcoholic Intoxication Chronic	Mental or Behavioral Dysfunction	0.198662
Procrastination	Mental Process	0.198618
ANXIETY SITUATIONAL	Mental or Behavioral Dysfunction	0.198575
poor hygiene	Finding	0.19853
Watch Television	Daily or Recreational Activity	0.198464
European Union	Organization	0.198447
Spinner	Professional or Occupational Group	0.198271
Widowhood	Finding	0.198262
Faculty	Professional or Occupational Group	0.198248
Laboratory Diagnosis	Diagnostic Procedure	0.198143
Autopsy	Diagnostic Procedure	0.198081
Unwilling	Mental Process	0.198062
Immersion Investigative Technique	Diagnostic Procedure	0.198041
Hoax	Individual Behavior	0.197949
Tattoo	Finding	0.197815
School Counselor	Professional or Occupational Group	0.197782
Red hair	Finding	0.197721
Ache	Sign or Symptom	0.197589
Stripping procedure	Therapeutic or Preventive Procedure	0.197399
Retinal fold finding	Finding	0.197395
Process Assessment Health Care	Health Care Activity	0.19736
ACP protocol	Therapeutic or Preventive Procedure	0.197315
Cook occupation	Professional or Occupational Group	0.197306
relearning	Mental Process	0.197289
General symptom	Sign or Symptom	0.197175
Home care of patient	Health Care Activity	0.197121
Telepathy	Mental Process	0.197093
age differences	Age Group	0.197062
Paraphilias	Mental or Behavioral Dysfunction	0.196741
Duane Retraction Syndrome	Disease or Syndrome	0.196623
Squirming	Finding	0.196607
Middle Aged	Age Group	0.196558
Decision Making	Mental Process	0.196463
Unstable status	Finding	0.196449
Psychotherapists	Professional or Occupational Group	0.196444
Informal care	Health Care Activity	0.196441
Nuclear Family	Family Group	0.196237
Child Care	Daily or Recreational Activity	0.19615
Tuberculosis	Disease or Syndrome	0.196071
Computer Security	Occupational Activity	0.195957
Transcranial magnetic stimulation	Therapeutic or Preventive Procedure	0.19595
Festivals	Activity	0.195912
Does play	Finding	0.19587
Social withdrawal	Finding	0.195703
No Response - Disease Response	Finding	0.195567
Accountant	Professional or Occupational Group	0.195525
Chronic pain	Sign or Symptom	0.195523
Lack of care	Finding	0.195512
Overwork finding	Finding	0.195405
Shock from electric current	Injury or Poisoning	0.195234
Vomiting	Sign or Symptom	0.195185
Nudity	Individual Behavior	0.19514
Difficulty reading	Finding	0.194987
Blast Injuries	Injury or Poisoning	0.194928
late talker	Finding	0.194912
Chest thrust	Therapeutic or Preventive Procedure	0.194863
inpatient	Patient or Disabled Group	0.194856
solidarity	Social Behavior	0.194807
Albert Einstein Cancer Center	Health Care Related Organization	0.194802
Disassembly action	Activity	0.1948
Semantic-Pragmatic Disorder	Mental or Behavioral Dysfunction	0.19471
completed first grade	Finding	0.194661
Rickets	Disease or Syndrome	0.194655
superiority	Social Behavior	0.194616
Unhappiness	Mental Process	0.194515
Clown	Professional or Occupational Group	0.194513
Thinking Skills	Mental Process	0.194189
Peripheral Electronic Nerve Stimulation	Therapeutic or Preventive Procedure	0.194106
Household income	Finding	0.193968
Radionuclide Imaging	Diagnostic Procedure	0.193906
Translator occupation	Professional or Occupational Group	0.193818
Decreased translucency	Finding	0.19349
risk factors	Finding	0.193359
Van der Woude syndrome	Disease or Syndrome	0.193116
Substance abuse problem	Mental or Behavioral Dysfunction	0.193046
Historian	Professional or Occupational Group	0.193036
Sense of direction	Mental Process	0.193001
Abnormally hard consistency	Finding	0.192988
Asthma	Disease or Syndrome	0.19296
Curly hair finding	Finding	0.192592
Consortium or Network	Professional or Occupational Group	0.192568
Pressing Pain	Sign or Symptom	0.192554
Clinical Trial Censoring	Activity	0.192468
cynicism	Mental Process	0.192425
Hotlines	Health Care Activity	0.192392
Housekeeping	Occupational Activity	0.192387
Alstrom Syndrome	Disease or Syndrome	0.192382
Acquisition action	Activity	0.192362
underemployed	Finding	0.192361
Waitress	Professional or Occupational Group	0.192211
Legal advice	Therapeutic or Preventive Procedure	0.192143
Mediation	Social Behavior	0.192126
doxorubicin/fluorouracil/semustine protocol	Therapeutic or Preventive Procedure	0.192073
Boarding school	Organization	0.192012
insanity	Mental or Behavioral Dysfunction	0.19189
Vasectomy	Therapeutic or Preventive Procedure	0.19183
Feeling empty	Finding	0.191737
Drug seeking behavior	Finding	0.191705
Soldiers	Professional or Occupational Group	0.191679
Dull pain	Sign or Symptom	0.191625
Left handed finding	Finding	0.191544
Long eyelashes	Finding	0.191475
Younger sister	Family Group	0.191466
Peer Review	Health Care Activity	0.191208
School Health Services	Health Care Activity	0.191201
Physical Therapist	Professional or Occupational Group	0.191103
Abandonment	Social Behavior	0.190906
Delight	Mental Process	0.190894
Traction	Therapeutic or Preventive Procedure	0.190574
Lameness	Finding	0.190468
mental health worker	Professional or Occupational Group	0.190391
Pentalogy of Cantrell	Disease or Syndrome	0.19032
Terminally Ill	Patient or Disabled Group	0.190276
Chemical Engineering	Occupation or Discipline	0.190239
Avoidant Restrictive Food Intake Disorder	Mental or Behavioral Dysfunction	0.190192
Clinical Clerkship	Educational Activity	0.190138
Preauricular Fistulae Congenital	Congenital Abnormality	0.190068
Retrieval - action	Health Care Activity	0.189946
Electrical engineer general	Professional or Occupational Group	0.189926
Material Degradation	Finding	0.189889
Body odor	Finding	0.189738
cyclophosphamide/doxorubicin protocol	Therapeutic or Preventive Procedure	0.189488
NO TREATMENT	Finding	0.189353
Tennis activity	Daily or Recreational Activity	0.189345
Hyperostosis Diffuse Idiopathic Skeletal	Disease or Syndrome	0.189252
Firesetting Behavior	Mental or Behavioral Dysfunction	0.189149
Nerve injury	Injury or Poisoning	0.189089
Tradition	Social Behavior	0.188784
scholar	Professional or Occupational Group	0.188645
learning style	Finding	0.18862
Adulthood Lesion	Finding	0.188602
Peeling of skin	Finding	0.18853
Heparin-induced thrombocytopenia	Disease or Syndrome	0.188487
Monks	Professional or Occupational Group	0.188338
Mange	Disease or Syndrome	0.188295
Disapproval	Activity	0.188292
Editor	Occupation or Discipline	0.188272
Physicians	Professional or Occupational Group	0.188132
Deception	Individual Behavior	0.188089
Aptitude	Mental Process	0.188085
Symbolism	Mental Process	0.18802
team sports	Daily or Recreational Activity	0.187988
Made redundant finding	Finding	0.187806
bad mood	Mental Process	0.187804
decoding	Mental Process	0.187715
Shaking of hands	Sign or Symptom	0.187681
Institutes	Organization	0.187573
Dizziness	Sign or Symptom	0.187525
Natural Science Disciplines	Occupation or Discipline	0.187518
Foot tapping	Mental or Behavioral Dysfunction	0.187517
Erotic interest	Finding	0.187445
Overdiagnosis	Finding	0.18742
Pallor	Finding	0.18728
Wash cleansing action	Activity	0.186902
Surgical Replantation	Therapeutic or Preventive Procedure	0.186894
Comatose	Disease or Syndrome	0.186884
Wrestling	Daily or Recreational Activity	0.186554
Feels cold	Finding	0.186529
Autistic thinking	Mental or Behavioral Dysfunction	0.186528
Endurance	Finding	0.186462
Level of stress	Finding	0.186398
Detachment psychological	Mental Process	0.186391
Pendreds syndrome	Disease or Syndrome	0.186389
Medical Staff	Professional or Occupational Group	0.186352
Physical aggression	Finding	0.186245
Negative Surgical Margin	Finding	0.186129
Syncope	Sign or Symptom	0.186123
Mental health diagnosis	Finding	0.18608
Psychological Tests procedure	Diagnostic Procedure	0.186002
Self Mutilation	Injury or Poisoning	0.185536
Timed up and go mobility test	Diagnostic Procedure	0.185513
Collapse finding	Finding	0.185376
Contrast enhanced spectral mammography	Diagnostic Procedure	0.185319
Jumpy	Finding	0.18521
Fund Raising	Activity	0.185166
Hand clenching	Finding	0.185132
Professional guide	Professional or Occupational Group	0.18505
American College of Cardiology/American Heart Association Lesion Complexity Score A	Finding	0.18504
Psychological Trauma	Mental or Behavioral Dysfunction	0.185009
Night Terrors	Mental or Behavioral Dysfunction	0.184859
public education	Educational Activity	0.184661
Crack	Finding	0.184658
X-Ray Computed Tomography	Diagnostic Procedure	0.184624
Discontinued	Finding	0.18443
Ancestor	Family Group	0.184392
Toothache	Sign or Symptom	0.184321
wounded	Finding	0.184212
Sunken eyes	Finding	0.184178
Gagging	Finding	0.184172
Relaxation	Activity	0.184152
Nanny	Professional or Occupational Group	0.184151
Formative Feedback	Occupational Activity	0.184072
Medical care	Health Care Activity	0.183987
Sex Workers	Professional or Occupational Group	0.183965
Education and schooling detail	Finding	0.183833
High risk of	Finding	0.183705
self-sufficiency	Individual Behavior	0.183593
fMRI	Diagnostic Procedure	0.183503
Volleyball	Daily or Recreational Activity	0.183408
Hypnotherapy	Therapeutic or Preventive Procedure	0.183381
Locked door procedure	Therapeutic or Preventive Procedure	0.183336
Coercion	Social Behavior	0.183328
Karate	Daily or Recreational Activity	0.183291
Coach occupation	Professional or Occupational Group	0.183085
Care provision regimes	Health Care Activity	0.182968
Hypervigilance	Mental or Behavioral Dysfunction	0.182925
Hereditary pancreatitis	Disease or Syndrome	0.182917
Ambidexterity	Finding	0.182866
Pause by ECG Finding	Finding	0.182854
Grade three rank	Finding	0.182821
Amnesia	Mental or Behavioral Dysfunction	0.182666
Victim of mental abuse	Finding	0.182621
Urologists	Professional or Occupational Group	0.182519
in tub bath	Finding	0.182435
Program Director	Professional or Occupational Group	0.182382
Does squat finding	Finding	0.181927
Blasting	Occupational Activity	0.181903
Genu varum	Finding	0.181794
Self-expression	Individual Behavior	0.181742
Magnetic Resonance Spectroscopy	Diagnostic Procedure	0.181741
No income	Finding	0.181696
Howling	Individual Behavior	0.18161
Growling	Finding	0.181596
Panic Disorder	Mental or Behavioral Dysfunction	0.181565
Examiner Medical	Professional or Occupational Group	0.18148
Poisoning	Injury or Poisoning	0.181441
Restrictive behavior	Mental or Behavioral Dysfunction	0.181431
Fibromyalgia	Disease or Syndrome	0.181412
Diabetes Mellitus Non-Insulin-Dependent	Disease or Syndrome	0.181345
Hepatitis B	Disease or Syndrome	0.181326
Memory Long-Term	Mental Process	0.181303
Gunshot wound	Injury or Poisoning	0.18129
Nation	Organization	0.18129
Aviation	Occupation or Discipline	0.181275
Physical Restraint procedure	Therapeutic or Preventive Procedure	0.181172
Weepiness	Finding	0.18112
Genetic Carriers	Finding	0.18102
Gastroesophageal reflux disease	Disease or Syndrome	0.180829
rehearsal	Mental Process	0.180786
Behavior Disorders	Mental or Behavioral Dysfunction	0.180759
Photographer	Professional or Occupational Group	0.180723
Organizational skills	Mental Process	0.180682
Contempt	Mental Process	0.180666
Mental health assessment	Health Care Activity	0.180531
Personality Change	Mental or Behavioral Dysfunction	0.180476
Neurologic Symptoms	Sign or Symptom	0.180445
Gastrointestinal problem	Finding	0.180264
Seduction	Individual Behavior	0.180235
distrust	Social Behavior	0.180207
Librarians	Professional or Occupational Group	0.180191
Catatonia	Mental or Behavioral Dysfunction	0.180069
School child	Age Group	0.180038
Activation action	Activity	0.179947
incapable	Finding	0.179892
time out	Mental Process	0.179851
Unmet	Activity	0.179788
homemaker	Professional or Occupational Group	0.179664
diabetic	Finding	0.179576
Enrollment	Health Care Activity	0.179472
Unable to feed self	Finding	0.179404
analysts	Professional or Occupational Group	0.179395
Conversion disorder	Mental or Behavioral Dysfunction	0.179385
Attribution	Mental Process	0.179363
Veterinarian	Professional or Occupational Group	0.179291
Does swallow food	Finding	0.179181
Pastors	Professional or Occupational Group	0.179135
Slitting	Therapeutic or Preventive Procedure	0.179121
[truncated: 1,594 more rows]

## Sheet: ASD_related_concepts_in_PubMed
concept	UMLS_semanticType	semantic_relatedness_score
Autism Spectrum Disorders	Mental or Behavioral Dysfunction	1
Fetal Alcohol Spectrum Disorders	Congenital Abnormality	0.706955
Social Interaction	Finding	0.698566
Pervasive Development Disorder	Mental or Behavioral Dysfunction	0.697449
Communication	Social Behavior	0.662178
Neurodevelopmental Disorders	Mental or Behavioral Dysfunction	0.6529
Developmental Disabilities	Mental or Behavioral Dysfunction	0.652756
autistic children	Patient or Disabled Group	0.637635
Contribution	Activity	0.623623
Characterization	Activity	0.612442
gene therapy	Therapeutic or Preventive Procedure	0.608868
Comparison	Activity	0.604207
Present	Finding	0.603427
Detected finding	Finding	0.595002
Enhance action	Activity	0.588647
Identification Psychology	Mental Process	0.588119
Disease	Disease or Syndrome	0.582672
Abnormal	Finding	0.576484
Has difficulty doing qualifier value	Finding	0.575535
Physical activity	Daily or Recreational Activity	0.574777
Social Communication Disorder	Mental or Behavioral Dysfunction	0.568631
production	Occupational Activity	0.567475
Mental Processes	Mental Process	0.565763
Perception	Mental Process	0.562611
Processing action	Activity	0.559481
Schizophrenia	Mental or Behavioral Dysfunction	0.548922
Activation action	Activity	0.545342
Repetitious behavior	Finding	0.538996
Cognition	Mental Process	0.537007
Social Behavior	Social Behavior	0.534465
Congenital Abnormality	Congenital Abnormality	0.529972
encoding mental process	Mental Process	0.529402
Evaluation	Health Care Activity	0.527783
Abnormality	Finding	0.526258
Recognition Psychology	Mental Process	0.524044
Detection	Therapeutic or Preventive Procedure	0.523275
Stereotyped Behavior	Individual Behavior	0.522415
Interested	Mental Process	0.519405
Rating action	Activity	0.518026
Perceptual Disorders	Mental or Behavioral Dysfunction	0.51502
Discover	Activity	0.512493
Syndrome	Disease or Syndrome	0.511461
Severe severity modifier	Finding	0.509744
Research Personnel	Professional or Occupational Group	0.506758
Fragile X Syndrome	Disease or Syndrome	0.503802
Social Cognition	Social Behavior	0.502472
Evaluation procedure	Health Care Activity	0.498949
nervous system disorder	Disease or Syndrome	0.489342
Comprehension	Mental Process	0.488738
Social Skills	Social Behavior	0.48855
Positive	Finding	0.486001
Architecture	Occupation or Discipline	0.483938
Mental association	Mental Process	0.482855
Exogenous Factors	Finding	0.481177
Nonverbal	Finding	0.479944
Child	Age Group	0.478854
Disability	Finding	0.478569
Application procedure	Therapeutic or Preventive Procedure	0.477825
Documented	Health Care Activity	0.47674
Binding action	Activity	0.474126
Author	Professional or Occupational Group	0.472773
Signs and Symptoms	Sign or Symptom	0.469687
Mental Retardation	Mental or Behavioral Dysfunction	0.469442
Problem	Finding	0.469072
Discrimination process of differentiation	Mental Process	0.467552
Adult	Age Group	0.467405
Cognition Disorders	Mental or Behavioral Dysfunction	0.467024
Source	Finding	0.466505
Autistic symptoms	Finding	0.466048
Promotion action	Activity	0.465358
Design	Activity	0.464634
Encode action	Activity	0.463036
Impaired cognition	Mental or Behavioral Dysfunction	0.462469
Assessed	Activity	0.458825
Autistic behavior	Mental or Behavioral Dysfunction	0.45834
Intellectual Disability	Mental or Behavioral Dysfunction	0.458008
Coding	Occupational Activity	0.457969
Dependent for dressing	Finding	0.457568
Immune	Finding	0.457518
Communicable Diseases	Disease or Syndrome	0.457479
Gaze	Finding	0.455703
skill	Individual Behavior	0.455669
Physical Examination	Health Care Activity	0.452357
Surgical Manipulation	Therapeutic or Preventive Procedure	0.450786
Symptoms	Sign or Symptom	0.449481
Aphasia	Mental or Behavioral Dysfunction	0.44827
Negative	Finding	0.44765
Patients	Patient or Disabled Group	0.446627
Acquisition action	Activity	0.445652
Time Perception	Mental Process	0.44523
Rett Syndrome	Disease or Syndrome	0.445134
Behavioral tic	Mental or Behavioral Dysfunction	0.444803
Infant	Age Group	0.444387
Boys	Age Group	0.442824
Emotions	Mental Process	0.441956
Improved	Finding	0.441842
Imbalance	Sign or Symptom	0.441146
Immune dysregulation	Finding	0.440898
Exploration procedure	Therapeutic or Preventive Procedure	0.440677
Therapeutic procedure	Therapeutic or Preventive Procedure	0.438968
Epilepsy	Disease or Syndrome	0.438444
Behavior	Behavior	0.438309
Imitation	Social Behavior	0.436862
Performance	Individual Behavior	0.436366
Imbrication procedure	Therapeutic or Preventive Procedure	0.43399
Ability to perform cognitive activity	Mental Process	0.433785
population migration	Social Behavior	0.433638
Brain Diseases	Disease or Syndrome	0.429631
Intelligence	Mental Process	0.429163
Feeling content	Mental Process	0.428538
Judgment	Mental Process	0.42849
Body Image	Mental Process	0.428444
Communication impairment	Mental or Behavioral Dysfunction	0.42699
Observation parameter	Finding	0.426955
Examined	Finding	0.425168
Alzheimers Disease	Disease or Syndrome	0.424281
Intention - mental process	Mental Process	0.42343
Inhibition	Activity	0.422844
Mental Orientation	Mental Process	0.421456
Activities	Activity	0.421164
Hereditary Diseases	Disease or Syndrome	0.420571
Magnetic Resonance Imaging	Diagnostic Procedure	0.420513
Linguistics	Occupation or Discipline	0.418415
Mental disorders	Mental or Behavioral Dysfunction	0.418081
Strategy	Mental Process	0.417799
Interventional procedure	Therapeutic or Preventive Procedure	0.417702
Normal development	Finding	0.417496
prenatal	Age Group	0.416364
Expression procedure	Therapeutic or Preventive Procedure	0.413893
Neuroimaging	Diagnostic Procedure	0.413574
Practice Experience	Mental Process	0.41335
Mother person	Family Group	0.413126
Non-verbal	Finding	0.410836
Neuronal Differentiation	Finding	0.410628
dependent young children	Finding	0.410133
Publishing	Occupational Activity	0.410119
Sibling	Family Group	0.409717
Vocalization finding	Finding	0.407611
Science	Occupation or Discipline	0.407127
Clinical Nurse Specialists	Professional or Occupational Group	0.406585
Diagnosis	Diagnostic Procedure	0.406115
Experience	Mental Process	0.405976
Neurologic Deficits	Finding	0.405755
Socialization	Educational Activity	0.403863
Awareness	Mental Process	0.402634
language ability	Mental Process	0.401921
Developmental delay disorder	Mental or Behavioral Dysfunction	0.401637
Mapping action	Activity	0.401435
Thinking function	Mental Process	0.399433
Behavior Adaptive	Individual Behavior	0.399387
Facial Expression	Finding	0.399368
Autopsy	Diagnostic Procedure	0.399027
Language Disorders	Mental or Behavioral Dysfunction	0.398474
Child Preschool	Age Group	0.398232
Inference	Mental Process	0.396093
Abnormal behavior	Mental or Behavioral Dysfunction	0.395496
Screening for cancer	Diagnostic Procedure	0.395336
Technology	Occupation or Discipline	0.394519
Seizures	Sign or Symptom	0.393408
Challenge	Health Care Activity	0.393294
Family	Family Group	0.393083
Empathy	Individual Behavior	0.392807
Maintenance	Activity	0.392525
Psychological inhibition	Mental Process	0.392142
mental age	Mental Process	0.391954
Engaged to be married	Finding	0.38948
Mentally Ill Persons	Patient or Disabled Group	0.38859
Relative related person	Family Group	0.388557
Accumulation	Finding	0.388491
Social Adjustment	Social Behavior	0.387537
Neuropathologist	Professional or Occupational Group	0.38562
Offspring	Family Group	0.38228
Down Syndrome	Disease or Syndrome	0.382175
Psyche structure	Mental Process	0.381867
Injury due to exposure to external cause	Injury or Poisoning	0.381513
communication behavior	Social Behavior	0.381453
Mild Adverse Event	Finding	0.381048
Stereotyping	Mental Process	0.379689
Contracting	Occupational Activity	0.37934
Nonverbal Communication	Mental Process	0.37915
Surgical construction	Therapeutic or Preventive Procedure	0.379103
verbal communication	Social Behavior	0.376933
Social difficulties	Finding	0.376514
Social Development	Social Behavior	0.375656
Infant Newborn	Age Group	0.375294
Gestures	Social Behavior	0.375169
Stimulation procedure	Therapeutic or Preventive Procedure	0.373816
Open Circuit	Finding	0.372606
Toddler age group	Age Group	0.372375
Partner in relationship	Family Group	0.371688
Fear Mental Process	Mental Process	0.370509
No incoordination	Finding	0.370201
Ability to interact with others	Social Behavior	0.367562
Young Adult	Age Group	0.367025
Excitability	Sign or Symptom	0.366677
Organization administrative structures	Organization	0.365811
Learning	Mental Process	0.365602
Computation action	Activity	0.364695
Memory	Mental Process	0.364223
Synthesis	Activity	0.363181
fMRI	Diagnostic Procedure	0.363107
Reasoning	Mental Process	0.363002
Family member	Family Group	0.362472
Sense of Coherence	Mental Process	0.360845
Mentalization	Mental Process	0.357944
Echolalia	Mental or Behavioral Dysfunction	0.357512
Cognitive Development	Mental Process	0.35707
Visual processing	Mental Process	0.356626
Happiness	Mental Process	0.356194
Causative_agents	Finding	0.355991
Prosody	Finding	0.355825
Administration occupational activities	Occupational Activity	0.355798
History	Occupation or Discipline	0.355437
Continuity of Patient Care	Health Care Activity	0.354801
Fixation - action	Therapeutic or Preventive Procedure	0.354678
Sense of identity observable entity	Mental Process	0.353701
Specialization	Occupation or Discipline	0.352988
Clinician	Professional or Occupational Group	0.352187
Interview	Activity	0.351844
Patient Discharge	Health Care Activity	0.350572
Tissue damage	Injury or Poisoning	0.350532
Nursing interventions	Health Care Activity	0.349824
risk factors	Finding	0.349781
Lesion	Finding	0.349114
Pain	Sign or Symptom	0.349028
conversation	Social Behavior	0.348665
Excitation	Activity	0.34862
Social Perception	Mental Process	0.348569
Behavior assessment	Health Care Activity	0.348148
Power Psychology	Social Behavior	0.347664
1/3 meter distance vision finding	Finding	0.347607
Child Behavior	Individual Behavior	0.347497
Convergence action	Activity	0.347422
Reprogram	Activity	0.347362
Racial Segregation	Social Behavior	0.347247
Generalization Psychological	Mental Process	0.346907
Behavior Disorders	Mental or Behavioral Dysfunction	0.346894
Electroencephalography	Diagnostic Procedure	0.346543
Diagnosis clinical	Diagnostic Procedure	0.346519
Does communicate	Finding	0.346188
Hyperserotonemia	Finding	0.345745
Neurodegenerative Disorders	Disease or Syndrome	0.345726
Diagnostic Imaging	Diagnostic Procedure	0.344937
Controlling action	Finding	0.34473
Receptive language delay	Mental or Behavioral Dysfunction	0.344515
Mental concentration	Mental Process	0.344083
Follow-up status	Finding	0.343684
Structural analysis	Therapeutic or Preventive Procedure	0.343649
Youth Sports	Daily or Recreational Activity	0.343314
Developmental expressive language disorder	Mental or Behavioral Dysfunction	0.343266
Imprinting Psychology	Mental Process	0.341973
Training Programs	Educational Activity	0.341862
Attribution	Mental Process	0.340988
Narration	Social Behavior	0.340778
Early Diagnosis	Diagnostic Procedure	0.339818
Auditory Perception	Mental Process	0.338958
High-functioning autism	Mental or Behavioral Dysfunction	0.338755
Imagination	Mental Process	0.337894
Sports	Daily or Recreational Activity	0.337032
Success	Social Behavior	0.336978
parent	Family Group	0.335867
Molecular Abnormality	Finding	0.335474
Symptom severity finding	Finding	0.335377
Parkinson Disease	Disease or Syndrome	0.335268
Facial Recognition	Mental Process	0.335015
Abnormality of mitochondrial metabolism	Finding	0.334913
Disabled Persons	Patient or Disabled Group	0.334426
Behaviors and observations relating to behavior	Finding	0.333986
Magnetoencephalography	Diagnostic Procedure	0.333551
Illusions	Mental or Behavioral Dysfunction	0.333191
Youth	Age Group	0.332715
Speaking activity	Daily or Recreational Activity	0.332698
No sensory abnormalities	Finding	0.332263
Immunohistochemistry	Diagnostic Procedure	0.331966
Diagnostic tests	Diagnostic Procedure	0.331805
Interpersonal Relations	Social Behavior	0.331338
Prophylactic treatment	Therapeutic or Preventive Procedure	0.331316
Therapeutic tactile stimulation	Therapeutic or Preventive Procedure	0.331266
Perseveration	Mental or Behavioral Dysfunction	0.331029
Judge	Professional or Occupational Group	0.330511
Subdivision of attribute	Finding	0.329123
Motivation	Mental Process	0.328562
Ataxia	Sign or Symptom	0.32723
Closure by wire	Therapeutic or Preventive Procedure	0.327183
Discussion procedure	Therapeutic or Preventive Procedure	0.32704
Isolation procedure	Therapeutic or Preventive Procedure	0.327025
Decreasing	Finding	0.326955
Implementation	Activity	0.326493
Weakness	Sign or Symptom	0.325172
Personality Character	Mental Process	0.324521
social situation	Social Behavior	0.323911
Assembly construction	Activity	0.323787
Cerebral Palsy	Disease or Syndrome	0.323534
Mental Recall	Mental Process	0.323281
cognitive processes	Mental Process	0.3227
Behavior Test	Diagnostic Procedure	0.322563
Translating	Occupational Activity	0.322329
Plication	Therapeutic or Preventive Procedure	0.322318
genetic risk factors	Finding	0.322227
Verbal Behavior	Individual Behavior	0.321485
Social engagement	Finding	0.321385
Forecast of outcome	Health Care Activity	0.320969
Abnormality of the cerebellum	Finding	0.32084
Consortium or Network	Professional or Occupational Group	0.320562
Feelings	Mental Process	0.320525
face recognition	Mental Process	0.320312
Recovery - action	Activity	0.319317
Occupational therapy regime	Therapeutic or Preventive Procedure	0.319241
Agreement	Social Behavior	0.318489
Autoimmune Diseases	Disease or Syndrome	0.318215
Uncertainty	Finding	0.317699
Discrepancy finding	Finding	0.317648
Mental Suffering	Mental or Behavioral Dysfunction	0.317415
Caregiver	Professional or Occupational Group	0.317405
Genetic Carriers	Finding	0.316368
Radionuclide Imaging	Diagnostic Procedure	0.315849
Helminthiasis	Disease or Syndrome	0.315232
professional occupation status	Professional or Occupational Group	0.315163
Ifosfamide/Methotrexate/Procarbazine protocol	Therapeutic or Preventive Procedure	0.315156
Refractive surgery enhancement	Therapeutic or Preventive Procedure	0.314843
Science of Statistics	Occupation or Discipline	0.314834
Diffusion Tensor Imaging	Diagnostic Procedure	0.313493
dyadic interaction	Social Behavior	0.313455
eye contact	Social Behavior	0.313092
Language Development	Mental Process	0.311932
Exostoses	Disease or Syndrome	0.311786
information transfer	Occupational Activity	0.311382
First Degree Relative	Family Group	0.310791
Living	Finding	0.310279
Continuance of life	Activity	0.310202
Rubella	Disease or Syndrome	0.310149
Monozygotic twins	Family Group	0.309846
Abstracting	Occupational Activity	0.309596
Deregulation	Activity	0.309165
Vaccination	Therapeutic or Preventive Procedure	0.309033
reciprocity	Social Behavior	0.308347
Sensory symptoms	Finding	0.308312
Functional behavioral assessment	Health Care Activity	0.308173
Stress	Finding	0.307261
Microcephaly	Congenital Abnormality	0.30704
Enhanced S-Cone Syndrome	Disease or Syndrome	0.306794
public entity	Organization	0.306762
Angelman Syndrome	Disease or Syndrome	0.306729
Societies	Organization	0.3062
Scientist	Professional or Occupational Group	0.305192
Registration	Health Care Activity	0.304696
Sharing Social Behavior	Social Behavior	0.304073
Request - action	Activity	0.304053
Muscle Rigidity	Sign or Symptom	0.302807
Facial asymmetry	Finding	0.302611
pragmatics	Social Behavior	0.301897
Speech Perception	Mental Process	0.301372
Consensus	Social Behavior	0.300923
Retraction finding	Finding	0.30089
Dyslexia	Mental or Behavioral Dysfunction	0.300521
Actual Negative Coping	Finding	0.299937
Spatial Processing	Mental Process	0.299586
Actor	Professional or Occupational Group	0.299523
Manipulation procedure	Therapeutic or Preventive Procedure	0.299342
Drug habituation	Mental or Behavioral Dysfunction	0.29888
Early-onset	Finding	0.298845
Antisense Therapy	Therapeutic or Preventive Procedure	0.298124
oscillations	Therapeutic or Preventive Procedure	0.298109
Pleural Diseases	Disease or Syndrome	0.298106
Track and Field	Daily or Recreational Activity	0.298019
Preventive monitoring	Health Care Activity	0.297935
emotional responses	Mental Process	0.297902
Repression Psychology	Mental Process	0.297686
Overgrowth	Finding	0.297437
Relationship - Sibling	Social Behavior	0.297392
Hyperactive behavior	Mental or Behavioral Dysfunction	0.296794
Virus Diseases	Disease or Syndrome	0.296298
Individuality	Social Behavior	0.29586
behavioral response to pain	Individual Behavior	0.294569
Consideration	Finding	0.294545
Impaired social reciprocity	Mental or Behavioral Dysfunction	0.293912
Familiarity	Mental Process	0.293906
Demand clinical	Therapeutic or Preventive Procedure	0.293455
Pitch Discrimination	Mental Process	0.293168
Next-Generation Technology	Occupation or Discipline	0.293136
Reading activity	Daily or Recreational Activity	0.292896
Personal Communication	Social Behavior	0.29285
Molecular Pathology discipline	Occupation or Discipline	0.292761
Maternal infection	Finding	0.292721
Twin sibling person	Family Group	0.292711
Genotype-Phenotype Associations	Finding	0.292615
Social Learning	Mental Process	0.292453
No difference	Finding	0.292359
Mental state	Finding	0.292356
Psychotic Disorders	Mental or Behavioral Dysfunction	0.292208
Average intellect	Finding	0.291411
Illness finding	Sign or Symptom	0.291302
Thin bony cortex	Finding	0.291276
Visual attention	Mental Process	0.291238
Attention Deficit Disorder	Mental or Behavioral Dysfunction	0.290678
No clinical manifestations	Finding	0.290668
Work	Occupational Activity	0.290219
Developmental Biology	Occupation or Discipline	0.290073
Tomography Emission-Computed Single-Photon	Diagnostic Procedure	0.290035
Bipolar Disorder	Mental or Behavioral Dysfunction	0.290015
Sensory stimulation	Therapeutic or Preventive Procedure	0.28992
electrophysiological studies	Diagnostic Procedure	0.289914
Synesthesia	Mental or Behavioral Dysfunction	0.289703
Transection procedure	Therapeutic or Preventive Procedure	0.289114
Cause of Death	Finding	0.289057
Williams Syndrome	Disease or Syndrome	0.288963
Metabolic Diseases	Disease or Syndrome	0.288796
epistasis	Finding	0.288519
grammar	Occupation or Discipline	0.288258
Stabilized qualifier value	Finding	0.288065
Avoidance	Mental Process	0.287988
therapist	Professional or Occupational Group	0.287883
Melnick-Needles Syndrome	Disease or Syndrome	0.287662
Rehabilitation therapy	Therapeutic or Preventive Procedure	0.28729
Immune System Diseases	Disease or Syndrome	0.286989
Disgust	Mental Process	0.286678
Differential Diagnosis	Diagnostic Procedure	0.286621
Dietary Supplementation	Therapeutic or Preventive Procedure	0.286551
Deploy	Activity	0.286063
Peeling of skin	Finding	0.285961
Endoscopic Retrograde Cholangiopancreatography	Diagnostic Procedure	0.28592
Expressed Emotion	Mental or Behavioral Dysfunction	0.285553
Extraction	Therapeutic or Preventive Procedure	0.285518
Coalesce	Activity	0.285413
Clinical Trials Cooperative Group	Professional or Occupational Group	0.284708
Schizophrenia Childhood	Mental or Behavioral Dysfunction	0.284615
Inspiratory Capacity	Finding	0.284531
Poor fine motor coordination	Finding	0.284436
Somatosensory Disorders	Disease or Syndrome	0.284407
Imagery	Mental Process	0.284156
Dissociation	Mental or Behavioral Dysfunction	0.284155
Autistic features	Finding	0.284135
Ablation	Therapeutic or Preventive Procedure	0.284114
Decision	Mental Process	0.283555
Time-Lapse Imaging	Diagnostic Procedure	0.282999
Physics	Occupation or Discipline	0.282925
Psychological reinforcement	Mental Process	0.2826
idiot savant	Mental or Behavioral Dysfunction	0.282551
Adolescent age group	Age Group	0.282338
Prader-Willi Syndrome	Disease or Syndrome	0.28215
game	Daily or Recreational Activity	0.282099
observational learning	Mental Process	0.281937
Reactivation	Activity	0.280653
Sampling - Surgical action	Diagnostic Procedure	0.280385
Preceptorship	Educational Activity	0.279492
Allocation	Activity	0.279192
Deafness	Finding	0.278911
Multiple Sclerosis	Disease or Syndrome	0.27878
Neuropsychological Tests	Diagnostic Procedure	0.278373
Developmental regression	Disease or Syndrome	0.278344
doxorubicin/vincristine protocol	Therapeutic or Preventive Procedure	0.2783
Interlocutory Marital Status	Finding	0.277912
Positioning - therapy	Therapeutic or Preventive Procedure	0.277684
Encounter due to singleton	Finding	0.277663
Cortical abnormalities	Finding	0.276854
Anger	Mental Process	0.276644
Congenital neurologic anomalies	Congenital Abnormality	0.276267
Brain Injuries	Injury or Poisoning	0.275843
Emotional states	Mental Process	0.275792
Anchoring procedure	Therapeutic or Preventive Procedure	0.275727
Muscle strain	Injury or Poisoning	0.275699
Injection of therapeutic agent	Therapeutic or Preventive Procedure	0.275372
Presenile dementia	Mental or Behavioral Dysfunction	0.274887
Neu-Laxova syndrome	Disease or Syndrome	0.274754
No Difference in Likelihood	Finding	0.274717
Firesetting Behavior	Mental or Behavioral Dysfunction	0.274538
Photic Stimulation	Diagnostic Procedure	0.274453
Early Intervention Education	Health Care Activity	0.274245
Executive Function	Mental Process	0.273913
Language Development Disorders	Mental or Behavioral Dysfunction	0.273845
Fasting	Finding	0.273755
visual search tasks	Diagnostic Procedure	0.273744
Family history	Finding	0.273658
Mental Depression	Mental or Behavioral Dysfunction	0.273657
Meaningful Use	Health Care Activity	0.273427
Rest	Daily or Recreational Activity	0.27328
Engineer	Professional or Occupational Group	0.273277
Phenotypic Variation	Finding	0.273059
No structural defects	Finding	0.272928
Unsafe Sex	Social Behavior	0.272717
Dysequilibrium	Finding	0.272567
Engineering	Occupation or Discipline	0.271947
Heterogeneous disorder	Finding	0.271855
Attenuation	Activity	0.27185
Ultrasonography	Diagnostic Procedure	0.271802
Body position	Finding	0.271771
Measles	Disease or Syndrome	0.271081
Father person	Family Group	0.270575
Macrocephaly	Congenital Abnormality	0.27052
Learning Disabilities	Mental or Behavioral Dysfunction	0.270104
Advice	Health Care Activity	0.269895
Anomalous	Finding	0.269758
Socialization alteration	Finding	0.269704
Antimicrobial susceptibility	Finding	0.269685
Psychometrics	Diagnostic Procedure	0.269684
Functional Imaging	Diagnostic Procedure	0.269494
Dysmorphic features	Congenital Abnormality	0.269204
Acute Lung Injury	Injury or Poisoning	0.269135
desire	Mental Process	0.26884
CP protocol	Therapeutic or Preventive Procedure	0.26882
Aggressive behavior	Individual Behavior	0.268564
Dysgeusia	Finding	0.268332
Hyperostosis Diffuse Idiopathic Skeletal	Disease or Syndrome	0.268317
Ambiguous Genitalia	Congenital Abnormality	0.268059
bleomycin/vincristine protocol	Therapeutic or Preventive Procedure	0.267867
Affect mental function	Mental Process	0.267331
Preschool Completion	Finding	0.267261
ascribed status	Social Behavior	0.267012
categorizing	Activity	0.266994
LYMPHATIC MALFORMATION 7	Disease or Syndrome	0.266827
Imaging of brain	Diagnostic Procedure	0.266692
CNS disorder	Disease or Syndrome	0.266671
Blindness	Disease or Syndrome	0.266358
Associate - assistant	Professional or Occupational Group	0.266254
Obstetric Delivery	Therapeutic or Preventive Procedure	0.265965
Behaviorial Habits	Individual Behavior	0.265892
Memory Short-Term	Mental Process	0.265562
Attitude	Mental Process	0.265097
Slitting	Therapeutic or Preventive Procedure	0.265034
Foundations	Organization	0.264946
Praxis	Finding	0.26472
Unresponsiveness	Finding	0.264705
Conceptualization	Mental Process	0.264236
fixate	Therapeutic or Preventive Procedure	0.263962
Restrictive behavior	Mental or Behavioral Dysfunction	0.263882
Inflammatory Bowel Diseases	Disease or Syndrome	0.263704
Treated with	Therapeutic or Preventive Procedure	0.263645
Aloof	Mental or Behavioral Dysfunction	0.263535
Cognitive style	Mental Process	0.263336
controversy	Social Behavior	0.263258
Werner Syndrome	Disease or Syndrome	0.263254
Representation action	Activity	0.263243
General Practitioners	Professional or Occupational Group	0.263227
Possessed	Mental or Behavioral Dysfunction	0.263173
Does turn finding	Finding	0.263001
Motor Stereotypy	Finding	0.262871
Intellectual ability	Finding	0.262865
Muscle hypotonia	Finding	0.262752
Reinforcement Social	Social Behavior	0.262723
Navigation	Activity	0.262574
Robotics	Occupation or Discipline	0.262496
Blockage obstruction - finding	Finding	0.262337
Liver Dysplastic Nodule	Disease or Syndrome	0.262275
Hypokinesia	Finding	0.262258
Memory observations	Finding	0.262029
Acoustic Stimulation	Therapeutic or Preventive Procedure	0.26184
Russell-Silver syndrome	Disease or Syndrome	0.261617
Toxic effect	Injury or Poisoning	0.26147
Material Degradation	Finding	0.261309
Disputes	Social Behavior	0.261201
impression attitude	Mental Process	0.260992
Operative Surgical Procedures	Therapeutic or Preventive Procedure	0.260958
Self awareness	Mental Process	0.260791
Talent	Mental Process	0.2607
Augmentation procedure	Therapeutic or Preventive Procedure	0.260654
Guided imagery	Therapeutic or Preventive Procedure	0.260541
Airway Resistance Test	Diagnostic Procedure	0.260513
Visceral manipulation	Therapeutic or Preventive Procedure	0.260312
Resistance Psychotherapeutic	Mental Process	0.260306
Self-Injurious Behavior	Individual Behavior	0.260268
Obesity	Disease or Syndrome	0.259687
Difficult qualifier value	Finding	0.259324
Sound Localization	Mental Process	0.259187
Arousal	Mental Process	0.259074
Euphoric mood	Mental Process	0.25899
Autistic-like behavior	Finding	0.258946
Deception	Individual Behavior	0.258907
intervention program	Therapeutic or Preventive Procedure	0.258887
Mimicry	Mental or Behavioral Dysfunction	0.258767
Social Anxiety	Mental or Behavioral Dysfunction	0.258486
Gilles de la Tourette syndrome	Disease or Syndrome	0.258276
Health Personnel	Professional or Occupational Group	0.258223
Surrogate	Family Group	0.257956
intensive care	Health Care Activity	0.257823
Scanning	Diagnostic Procedure	0.257813
Matrix Pharmaceutical Inc.	Health Care Related Organization	0.257782
Instability	Finding	0.257729
Geometry	Occupation or Discipline	0.257468
As If Personality	Mental or Behavioral Dysfunction	0.2574
Walking activity	Daily or Recreational Activity	0.257106
Hearing Impaired Persons	Patient or Disabled Group	0.257086
Paracentesis	Therapeutic or Preventive Procedure	0.256807
Lissencephaly	Congenital Abnormality	0.256654
Long face	Finding	0.256462
Faculty	Professional or Occupational Group	0.256384
debate	Activity	0.256301
Mental impairment	Mental or Behavioral Dysfunction	0.256243
Corneal epithelial dots	Finding	0.25594
Prostatic Diseases	Disease or Syndrome	0.255545
Teacher	Professional or Occupational Group	0.255255
removal technique	Therapeutic or Preventive Procedure	0.255054
Fanconi Anemia	Disease or Syndrome	0.254801
Bleomycin/Doxorubicin/Prednisone regimen BAP	Therapeutic or Preventive Procedure	0.254747
Interdisciplinary Studies	Occupational Activity	0.254454
Illusions Visual	Mental or Behavioral Dysfunction	0.254434
knocked out	Injury or Poisoning	0.25433
Stereotypic Movement Disorder	Mental or Behavioral Dysfunction	0.254133
Cerebral dysfunction	Disease or Syndrome	0.254074
Generation action	Activity	0.253961
Memory Episodic	Mental Process	0.253818
Multifactorial	Finding	0.253753
High-Frequency Ventilation	Therapeutic or Preventive Procedure	0.25351
Clinical Significance	Finding	0.253406
Medical service	Health Care Activity	0.253346
Courtship	Social Behavior	0.253335
Proprioception	Mental Process	0.252939
Smiling	Social Behavior	0.252779
Applied Behavior Analysis	Therapeutic or Preventive Procedure	0.252723
Chylomicron retention disease	Disease or Syndrome	0.252555
Pupil reactions normal	Finding	0.252477
Stimulus control	Health Care Activity	0.252032
Metastasis stage M1	Finding	0.251945
Sensory deficit	Finding	0.251943
Body Language	Social Behavior	0.251598
Amyotrophic Lateral Sclerosis	Disease or Syndrome	0.251544
Anxiety	Mental or Behavioral Dysfunction	0.251474
Voluntary	Individual Behavior	0.251399
Personality	Mental Process	0.251244
object recognition	Mental Process	0.250842
Lung function testing normal	Finding	0.250732
Demography	Occupation or Discipline	0.250492
High risk of	Finding	0.250417
Saccades	Finding	0.250305
membership	Individual Behavior	0.25024
Neurotoxicity Syndromes	Injury or Poisoning	0.250065
clinical measurements	Health Care Activity	0.249871
Collaboration	Social Behavior	0.249403
Symptom aggravating factors	Finding	0.249382
Social Intelligence	Mental Process	0.249229
Physicians	Professional or Occupational Group	0.249138
Adrenal Gland Hyperfunction	Disease or Syndrome	0.248983
Herpes Simplex Infections	Disease or Syndrome	0.248811
Type B Tylosis	Disease or Syndrome	0.24848
Diabetes	Disease or Syndrome	0.248444
Task	Occupational Activity	0.248411
Mumps	Disease or Syndrome	0.248158
vocalization behavior	Individual Behavior	0.248102
Pacing Asynchronously	Finding	0.248034
Apraxia Developmental Verbal	Mental or Behavioral Dysfunction	0.247809
Duplication 15q11-q13 Syndrome	Disease or Syndrome	0.247602
Product Labeling	Occupational Activity	0.247518
Pyschological Bonding	Mental Process	0.247378
Infant Behavior	Individual Behavior	0.247051
Social Role	Social Behavior	0.246994
Maladaptive behavior	Finding	0.246987
Phonetics	Occupation or Discipline	0.246719
Abstract thinking ability	Mental Process	0.2467
Cisplatin/Doxorubicin/Ifosfamide protocol	Therapeutic or Preventive Procedure	0.246586
Distress	Finding	0.246581
Child Language	Individual Behavior	0.246566
diagnostic procedure	Diagnostic Procedure	0.246552
Speech Disorders	Disease or Syndrome	0.246537
Population Control	Occupation or Discipline	0.24649
Imaging Techniques	Diagnostic Procedure	0.246449
Signal Detection Psychology	Mental Process	0.245727
Prosopagnosia	Mental or Behavioral Dysfunction	0.245695
Executive dysfunction	Mental or Behavioral Dysfunction	0.245587
Exploratory Surgery	Diagnostic Procedure	0.245528
Individual Adjustment	Individual Behavior	0.24543
Above average intellect	Finding	0.245408
Cognitive Flexibility	Mental Process	0.245142
Anemia	Disease or Syndrome	0.245106
Gastrointestinal symptom	Sign or Symptom	0.245069
Elevation procedure	Therapeutic or Preventive Procedure	0.245001
Spectroscopy Nuclear Magnetic Resonance	Diagnostic Procedure	0.24471
Family Study	Diagnostic Procedure	0.244626
Coping Behavior	Individual Behavior	0.244449
Speech Delay	Mental or Behavioral Dysfunction	0.244434
Brothers	Family Group	0.244352
doxorubicin/procarbazine/vincristine protocol	Therapeutic or Preventive Procedure	0.244337
Aortic Valve Insufficiency	Disease or Syndrome	0.244107
silence	Mental or Behavioral Dysfunction	0.244106
Trust Social Behavior	Social Behavior	0.24398
Counseling	Health Care Activity	0.243563
Calculation	Activity	0.243552
degree of relationship - exchange	Social Behavior	0.243444
Diffuse Optical Tomography	Diagnostic Procedure	0.243311
Immune Complex Diseases	Disease or Syndrome	0.243129
Memory impairment	Mental or Behavioral Dysfunction	0.242748
Discordance	Finding	0.242677
Immunization	Therapeutic or Preventive Procedure	0.242667
Interhemispheric cyst	Disease or Syndrome	0.242554
Gait	Finding	0.242244
Social Sciences	Occupation or Discipline	0.242113
Tissue Dissection	Therapeutic or Preventive Procedure	0.242003
Blast Injuries	Injury or Poisoning	0.241728
Publisher	Occupation or Discipline	0.241589
Delayed speech and language development	Finding	0.24136
social disorder	Finding	0.241311
Personal Behavior	Individual Behavior	0.241079
Comorbidity	Finding	0.240939
Resident physician	Professional or Occupational Group	0.240791
Low frequency deafness	Disease or Syndrome	0.24048
Social Characteristics	Individual Behavior	0.240391
West Syndrome	Disease or Syndrome	0.24039
Implantation procedure	Therapeutic or Preventive Procedure	0.240331
Self Confidence	Mental Process	0.240296
Transcriber	Professional or Occupational Group	0.240243
Eidetic Imagery	Mental Process	0.240236
Multimodal Imaging	Diagnostic Procedure	0.24022
Cesarean section	Therapeutic or Preventive Procedure	0.240198
Visual behavior	Individual Behavior	0.240169
Motor clumsiness	Finding	0.240081
Hypesthesia	Finding	0.239947
Social interaction finding	Social Behavior	0.23985
Sensory Gating	Mental Process	0.239832
Juvenile	Age Group	0.239815
PREMATURE CHROMATID SEPARATION TRAIT	Disease or Syndrome	0.239772
Pelger-Huet Anomaly	Disease or Syndrome	0.239766
Revision procedure	Therapeutic or Preventive Procedure	0.23951
Parent-Child Relationship	Social Behavior	0.239414
Retention Psychology	Mental Process	0.23926
Consultation	Health Care Activity	0.239208
Used Quit Cigarette Smoking Videos	Finding	0.239004
Household composition	Finding	0.238908
competition	Social Behavior	0.238824
Pulmonary resonance	Finding	0.238514
Arts	Occupation or Discipline	0.2385
Food Consumption	Finding	0.238207
Preparation	Activity	0.237958
decoding	Mental Process	0.237762
Mental handicap	Mental or Behavioral Dysfunction	0.237467
Neurologic Dysfunction	Finding	0.23716
Sorting Cognition	Mental Process	0.237113
Compensation as a Defense Mechanism	Mental Process	0.236997
Transplantation	Therapeutic or Preventive Procedure	0.236917
Attending provider role	Professional or Occupational Group	0.236856
Harvest Procedure	Therapeutic or Preventive Procedure	0.236592
Pyotraumatic dermatitis	Disease or Syndrome	0.236548
Biochemistry	Occupation or Discipline	0.236435
Alexithymia	Mental or Behavioral Dysfunction	0.236251
Pass indicator	Finding	0.236178
Staff	Professional or Occupational Group	0.235854
Seasonal Affective Disorder	Mental or Behavioral Dysfunction	0.235284
Egocentrism	Mental Process	0.235268
Mental function	Mental Process	0.235261
Low Vision	Disease or Syndrome	0.235092
Speech training	Therapeutic or Preventive Procedure	0.235018
Optimization	Activity	0.234581
Neural Tube Defects	Congenital Abnormality	0.234544
Lipoid nephrosis	Disease or Syndrome	0.23434
Ancestor	Family Group	0.234287
Human Age Group	Age Group	0.234277
Task Performance	Therapeutic or Preventive Procedure	0.233916
vineland	Health Care Related Organization	0.233862
Environmental Exposure	Injury or Poisoning	0.233833
generativity	Mental Process	0.233828
Rewards	Mental Process	0.233377
Singing	Individual Behavior	0.233184
Autistic traits	Finding	0.233148
Grooming	Individual Behavior	0.232968
AIDS related complex	Disease or Syndrome	0.232766
Humanities	Occupation or Discipline	0.232404
Patient currently pregnant	Finding	0.232058
mental health	Mental Process	0.231915
Clinical Decision-Making	Diagnostic Procedure	0.231648
Social withdrawal	Finding	0.231088
Responsibility	Individual Behavior	0.230985
Communication interventions	Therapeutic or Preventive Procedure	0.230496
fidelity	Social Behavior	0.230385
care activity	Activity	0.230061
Motor abnormalities	Finding	0.230028
sympathy	Mental Process	0.229726
Disabled Children	Patient or Disabled Group	0.229604
No status change	Finding	0.22939
Pick Disease of the Brain	Disease or Syndrome	0.229233
Influenza	Disease or Syndrome	0.229218
vocal learning	Individual Behavior	0.229135
No metabolic abnormalities	Finding	0.229076
Cognitive disability	Finding	0.228951
human old age 65+	Age Group	0.228865
Sensory Deprivation	Finding	0.228774
Behavioral syndrome associated with physiological disturbance and physical factors	Mental or Behavioral Dysfunction	0.228526
Decreased translucency	Finding	0.228452
Mediation	Social Behavior	0.228366
Creativity	Mental Process	0.228219
cytarabine/daunorubicin protocol	Therapeutic or Preventive Procedure	0.228214
Services	Occupational Activity	0.228212
Data Analysis	Occupational Activity	0.228041
sensory discrimination	Mental Process	0.228034
Artist	Professional or Occupational Group	0.227794
Mentally Disabled Persons	Patient or Disabled Group	0.227603
Agenesis	Congenital Abnormality	0.2276
Intellectual delay	Finding	0.227567
Visual learning	Mental Process	0.22755
Gastrointestinal inflammation	Disease or Syndrome	0.227465
Music Therapy	Therapeutic or Preventive Procedure	0.22712
Experiential auras	Sign or Symptom	0.227079
Disconnection	Finding	0.227021
Conscious	Mental Process	0.226961
Does hit finding	Finding	0.22694
defensive behavior	Individual Behavior	0.226822
abstraction	Mental Process	0.226664
Insight	Mental Process	0.226428
Pili torti-deafness syndrome	Disease or Syndrome	0.226336
Intestinal dysbiosis	Sign or Symptom	0.226329
Intuition	Mental Process	0.226301
Enhancing Lesion	Finding	0.226272
actress	Professional or Occupational Group	0.226091
Retrieval - action	Health Care Activity	0.22604
Stabilization	Therapeutic or Preventive Procedure	0.225975
Speech Sound Disorders	Mental or Behavioral Dysfunction	0.225929
Childhood disintegrative disorder	Mental or Behavioral Dysfunction	0.225927
Pyruvate Dehydrogenase Complex Deficiency Disease	Disease or Syndrome	0.22553
Occupations	Occupation or Discipline	0.225515
Social Participation	Social Behavior	0.225494
Deviant behavior	Individual Behavior	0.225414
Accountable Health Plans	Health Care Related Organization	0.225287
Magnetic Resonance Spectroscopy	Diagnostic Procedure	0.225094
Behavioral change	Individual Behavior	0.225065
Fluctuation	Sign or Symptom	0.224956
Primitive reflex	Finding	0.224861
Binocular rivalry	Mental Process	0.224653
Sister	Family Group	0.224563
Overcome	Activity	0.224538
Play	Daily or Recreational Activity	0.224445
bleomycin/dacarbazine/lomustine/vincristine	Therapeutic or Preventive Procedure	0.224325
Motor disturbances	Sign or Symptom	0.224278
Discipline	Health Care Activity	0.224234
Administration Intranasal	Therapeutic or Preventive Procedure	0.223929
Mathematician	Professional or Occupational Group	0.223817
Interoception	Mental Process	0.223736
Volubility	Mental or Behavioral Dysfunction	0.223719
Resting state	Finding	0.223347
Self-stimulatory behavior	Finding	0.223043
Social interaction skills	Individual Behavior	0.223035
speech recognition	Mental Process	0.222969
Systems Analysis	Occupational Activity	0.22287
At risk of disease	Finding	0.222705
Limited English proficiency	Finding	0.222358
Minimizing environmental stimuli	Therapeutic or Preventive Procedure	0.222338
Self-control as a personality trait	Individual Behavior	0.222202
Ultrasonography Doppler Transcranial	Diagnostic Procedure	0.222199
Psycholinguistics	Occupation or Discipline	0.222041
Medical History	Finding	0.221943
Personality Traits	Finding	0.221483
Laboratory Diagnosis	Diagnostic Procedure	0.221364
musicians	Professional or Occupational Group	0.221324
Colonization	Finding	0.22119
Polymicrogyria	Congenital Abnormality	0.221157
Exploration with a probe	Diagnostic Procedure	0.221123
Merge	Activity	0.221107
developmentally disabled group	Patient or Disabled Group	0.221083
Exploratory Behavior	Individual Behavior	0.22104
Self-conscious	Mental Process	0.221025
Persistence	Mental Process	0.220978
CHOP protocol-cyclophosphamide/doxorubicin/prednisone/vincristine	Therapeutic or Preventive Procedure	0.220887
Rubella vaccination	Therapeutic or Preventive Procedure	0.220834
Triplet Multiple Birth	Family Group	0.220817
Behavioral anomalies	Finding	0.220757
Nuclear Family	Family Group	0.220699
Culturally Competent Care	Health Care Activity	0.220618
cooperation	Social Behavior	0.220594
Infected	Finding	0.22053
Problem Solving mental process	Mental Process	0.22021
Accomplishment	Social Behavior	0.220208
Depressed mood	Mental or Behavioral Dysfunction	0.220156
Parkinsonian Disorders	Disease or Syndrome	0.220115
Equine Infectious Anemia	Disease or Syndrome	0.219979
Mitochondrial Diseases	Disease or Syndrome	0.219962
Functional Neuroimaging	Diagnostic Procedure	0.219944
Medical Condition	Finding	0.219828
Marital Status	Finding	0.219791
Congenital Rubella Syndrome	Disease or Syndrome	0.219725
Learning difficulties	Finding	0.21969
Transposition procedure	Therapeutic or Preventive Procedure	0.21959
Mood Disorders	Mental or Behavioral Dysfunction	0.219458
Abnormal social behavior	Finding	0.219452
Device Imprecision	Finding	0.219397
functional activities	Therapeutic or Preventive Procedure	0.219332
Mucocutaneous Lymph Node Syndrome	Disease or Syndrome	0.219232
Circling gait	Sign or Symptom	0.219211
Unable to speak finding	Finding	0.219187
Semantic-Pragmatic Disorder	Mental or Behavioral Dysfunction	0.219052
Execution	Activity	0.218835
Surgical Replantation	Therapeutic or Preventive Procedure	0.218611
treatment options	Finding	0.218454
Agenesis of corpus callosum	Congenital Abnormality	0.218433
Health Care	Health Care Activity	0.218407
Congenital anomaly of brain	Congenital Abnormality	0.218261
Cognitive Neuroscience	Occupation or Discipline	0.218059
bleomycin/methotrexate/vincristine protocol	Therapeutic or Preventive Procedure	0.217779
Edit	Occupational Activity	0.217778
Mainstreaming Education	Educational Activity	0.217646
Huntington Disease	Disease or Syndrome	0.217001
Nonsyndromic	Finding	0.216982
Industry	Occupational Activity	0.216942
Folic Acid Deficiency	Disease or Syndrome	0.216741
Visit	Behavior	0.216727
Choice Behavior	Individual Behavior	0.216723
Mandibulofacial Dysostosis	Disease or Syndrome	0.216669
Motion Perception	Mental Process	0.216543
genetic association	Occupation or Discipline	0.216463
SCLEROSING CHOLANGITIS NEONATAL	Disease or Syndrome	0.216197
originality	Mental Process	0.216161
Epileptic encephalopathy	Disease or Syndrome	0.216012
Hand preference	Finding	0.215912
Emotional state observations	Finding	0.215875
Economics	Occupation or Discipline	0.21542
superiority	Social Behavior	0.215361
positional	Finding	0.215218
Affymetrix	Health Care Related Organization	0.215174
cisplatin/vinblastine protocol	Therapeutic or Preventive Procedure	0.215008
compromise	Finding	0.21481
Inborn Errors of Metabolism	Congenital Abnormality	0.214781
Behavioral Symptoms	Sign or Symptom	0.214304
Crowding	Social Behavior	0.214072
Mendelian disorders	Disease or Syndrome	0.214001
Volumetric-Modulated Arc Therapy	Therapeutic or Preventive Procedure	0.213992
Vibration - treatment	Therapeutic or Preventive Procedure	0.213899
Genetic Screening procedure	Diagnostic Procedure	0.213805
Hyperlexia	Mental or Behavioral Dysfunction	0.213654
Medical technologist	Professional or Occupational Group	0.213545
Encephalitis	Disease or Syndrome	0.213333
Extinction Psychological	Mental Process	0.213041
Malnutrition	Disease or Syndrome	0.212991
Bone Cysts Aneurysmal	Disease or Syndrome	0.212919
Memory Training	Therapeutic or Preventive Procedure	0.212809
Handling	Finding	0.212758
Printing	Occupational Activity	0.212741
Able to communicate	Finding	0.212623
MICROPHTHALMIA SYNDROMIC 7	Congenital Abnormality	0.212605
Satisfaction	Mental Process	0.212506
Rhythm	Finding	0.212466
Articulation Disorders	Mental or Behavioral Dysfunction	0.212462
Physical findings	Finding	0.212457
Zinc deficiency	Disease or Syndrome	0.21244
Normal variation	Finding	0.212355
Pupillometry	Diagnostic Procedure	0.212319
Cognitive Therapy	Therapeutic or Preventive Procedure	0.211997
stem cell therapy	Therapeutic or Preventive Procedure	0.211957
Encephalopathies	Disease or Syndrome	0.211955
Babbling	Individual Behavior	0.211798
handicapping condition	Finding	0.211696
Spinal Puncture	Health Care Activity	0.211549
Diffusion weighted imaging	Diagnostic Procedure	0.211531
Precision Medicine	Therapeutic or Preventive Procedure	0.211465
Patient Monitoring	Health Care Activity	0.211412
Timothy syndrome	Disease or Syndrome	0.211141
Behavior Therapy	Therapeutic or Preventive Procedure	0.211032
fluorouracil/methotrexate/mitoxantrone protocol	Therapeutic or Preventive Procedure	0.21092
Socializing	Social Behavior	0.210872
Pain Procedural	Sign or Symptom	0.210728
Peak A Velocity	Finding	0.210716
scholar	Professional or Occupational Group	0.210703
Sex Behavior	Behavior	0.210701
Cortical malformations	Finding	0.210661
Refractory anemias	Disease or Syndrome	0.210588
Interviewers	Professional or Occupational Group	0.21048
Vaccinated at	Finding	0.210454
Total body water measurement	Diagnostic Procedure	0.21042
Ontology	Occupation or Discipline	0.210393
Hyposensitivity	Finding	0.210351
Agencies	Organization	0.210176
Craniodiaphyseal dysplasia	Disease or Syndrome	0.21011
Ethnography	Occupation or Discipline	0.209887
Genetic Counseling	Therapeutic or Preventive Procedure	0.20987
Conditioning Psychology	Mental Process	0.20986
Reporting	Health Care Activity	0.209594
Pattern ERG P50	Finding	0.209576
Retreatments	Therapeutic or Preventive Procedure	0.209423
anticipation	Mental Process	0.209419
Kidney Diseases	Disease or Syndrome	0.209364
Social isolation	Social Behavior	0.209338
Histidinemia	Disease or Syndrome	0.209248
Exercise	Daily or Recreational Activity	0.209226
Amish Infantile Epilepsy Syndrome	Disease or Syndrome	0.208979
Toxoplasmosis	Disease or Syndrome	0.208903
Visual Feedback	Mental Process	0.208884
virtual patient encounter	Health Care Activity	0.208806
Lubs X-linked mental retardation syndrome	Mental or Behavioral Dysfunction	0.208687
Electroconvulsive Shock	Therapeutic or Preventive Procedure	0.208684
Imitative Behaviors	Social Behavior	0.208665
Age-dependent penetrance	Finding	0.208654
Chromosome 15q13.3 Microdeletion Syndrome	Congenital Abnormality	0.208581
16p11.2 Deletion Syndrome	Disease or Syndrome	0.208286
Emotional Regulation	Mental Process	0.208228
Suspicion	Mental Process	0.208164
Instructor	Professional or Occupational Group	0.208009
Homologous Recombination Repair Proficient	Finding	0.208005
Pair Bond	Social Behavior	0.20781
Dichotic Listening Tests	Diagnostic Procedure	0.207806
Cor triloculare	Congenital Abnormality	0.207571
X-linked dominant inheritance	Finding	0.207491
Cerebrovascular accident	Disease or Syndrome	0.207471
Neurologic Symptoms	Sign or Symptom	0.207389
Centers for Disease Control and Prevention U.S.	Health Care Related Organization	0.207349
Poor Performance Status	Finding	0.207196
Head size	Finding	0.20715
Malformations of Cortical Development Group II	Congenital Abnormality	0.206976
hearing impairment	Disease or Syndrome	0.206917
Mental blocking	Mental or Behavioral Dysfunction	0.206817
doxorubicin/semustine protocol	Therapeutic or Preventive Procedure	0.206688
Corneal Topography	Diagnostic Procedure	0.206645
auditory feedback	Mental Process	0.206642
Spastic syndrome	Disease or Syndrome	0.206507
Altruism	Social Behavior	0.206346
Uniparental Disomy	Disease or Syndrome	0.206268
Monitoring - action	Health Care Activity	0.206131
Functional Connectivity Magnetic Resonance Imaging	Diagnostic Procedure	0.205776
Joint derangement	Disease or Syndrome	0.20565
Computer-Assisted Instruction	Educational Activity	0.205521
Experimental Finding	Finding	0.205269
Irreversible Toxicity	Injury or Poisoning	0.205222
Smiles finding	Finding	0.205187
Palliative care service	Health Care Related Organization	0.205063
pleasurable emotion	Mental Process	0.204848
Aversion finding	Mental Process	0.204678
Motor Skills Disorders	Mental or Behavioral Dysfunction	0.204604
Indexing	Occupational Activity	0.204578
Dietary Modification	Therapeutic or Preventive Procedure	0.204557
Glial activation	Finding	0.204516
Program Development	Health Care Activity	0.204516
Asymptomatic	Finding	0.204492
Sensory Disorders	Disease or Syndrome	0.204355
Device Damaged Prior to Use	Finding	0.204185
Congenital blindness	Congenital Abnormality	0.204118
amsacrine/azacitidine/etoposide	Therapeutic or Preventive Procedure	0.204022
Does greet	Finding	0.204009
Health Communication	Health Care Activity	0.203962
Undergrowth	Finding	0.203901
phonology	Occupation or Discipline	0.203819
Initiative	Mental Process	0.203207
Dancing	Daily or Recreational Activity	0.203187
Neuralgia	Sign or Symptom	0.202885
Somatic mosaicism	Finding	0.202856
Gastrointestinal problem	Finding	0.202843
Late Onset Disorders	Finding	0.20284
High-Resolution Microendoscopy	Diagnostic Procedure	0.202154
Chronic Kidney Diseases	Disease or Syndrome	0.201632
Verbosity	Finding	0.201526
asparaginase/ifosfamide/methotrexate	Therapeutic or Preventive Procedure	0.201491
Motor retardation	Finding	0.201483
Older sibling	Family Group	0.201422
Experimental Result	Finding	0.20138
Peroxisome Biogenesis Disorder Complementation Group G	Disease or Syndrome	0.201129
Arthritis	Disease or Syndrome	0.20112
Care provision regimes	Health Care Activity	0.201008
Radiation History Positive	Finding	0.200839
Hospital admission	Health Care Activity	0.200756
internalization	Mental Process	0.200723
Material Deformation	Finding	0.200704
False Positive	Finding	0.200664
Photochemotherapy	Therapeutic or Preventive Procedure	0.200662
Thalidomide embryopathy syndrome	Congenital Abnormality	0.200515
Clumsy	Finding	0.200505
Obsessive-Compulsive Disorder	Mental or Behavioral Dysfunction	0.200236
OROFACIAL CLEFT 1	Disease or Syndrome	0.20013
Saethre-Chotzen Syndrome	Disease or Syndrome	0.200033
Quantitative sensory test	Diagnostic Procedure	0.199819
romantic	Mental Process	0.199792
Loss of speech	Finding	0.199627
Sensory Feedback	Mental Process	0.199608
Adaptability	Mental Process	0.199359
Lung consolidation	Disease or Syndrome	0.199347
Standardized Assessments	Health Care Activity	0.199339
In Utero	Age Group	0.199337
Stuttering	Mental or Behavioral Dysfunction	0.199277
Crawling	Individual Behavior	0.199167
Traumatic AND/OR non-traumatic injury	Injury or Poisoning	0.1991
Space Perception	Mental Process	0.198906
Psychiatrist	Professional or Occupational Group	0.198886
Sign or Symptom	Finding	0.198756
Inspection procedure	Health Care Activity	0.198683
Androgen-Insensitivity Syndrome	Disease or Syndrome	0.198646
storytelling	Social Behavior	0.19858
Affection	Mental Process	0.198516
Hereditary pancreatitis	Disease or Syndrome	0.198502
Hyperphenylalaninaemia	Disease or Syndrome	0.198459
Cancer Therapeutic Procedure	Therapeutic or Preventive Procedure	0.198426
Disease Outcome	Finding	0.19829
Congenital Disorders	Disease or Syndrome	0.198219
Sad mood	Mental Process	0.198187
WAGR Syndrome	Disease or Syndrome	0.19817
Fetal Alcohol Syndrome	Disease or Syndrome	0.198107
Fleck corneal dystrophy	Disease or Syndrome	0.198096
Neurologic Examination	Diagnostic Procedure	0.198089
FRAXA Syndrome	Disease or Syndrome	0.197998
Motor Disorders	Disease or Syndrome	0.197845
Iron Overload	Disease or Syndrome	0.197792
Twins Dizygotic person	Family Group	0.197663
Verbal impairment	Finding	0.197621
Actual Effective Cognition	Finding	0.197601
Poor eye contact	Finding	0.197599
genetic disorder diagnosis	Diagnostic Procedure	0.197525
Parkinsonism-Dystonia Infantile	Disease or Syndrome	0.197507
Apraxias	Mental or Behavioral Dysfunction	0.197499
Son person	Family Group	0.197442
Weaning	Finding	0.197294
Optimism	Mental Process	0.197198
PITT-HOPKINS SYNDROME	Disease or Syndrome	0.197042
Thermodynamics	Occupation or Discipline	0.197008
Dysmorphic facies	Finding	0.196869
Educational Intervention	Therapeutic or Preventive Procedure	0.196822
Hyalinosis Systemic	Disease or Syndrome	0.196799
Feeding patient	Health Care Activity	0.19678
Writing occupation or discipline	Occupation or Discipline	0.196706
cisplatin/cyclophosphamide/doxorubicin/vindesine protocol	Therapeutic or Preventive Procedure	0.196653
Stress Psychological	Mental or Behavioral Dysfunction	0.196499
Mathematics	Occupation or Discipline	0.196488
Chickenpox	Disease or Syndrome	0.196173
Craniosynostosis	Disease or Syndrome	0.196097
Well adult	Finding	0.195812
Neurologic Manifestations	Finding	0.195811
Lesch-Nyhan Syndrome	Disease or Syndrome	0.195671
social avoidance	Social Behavior	0.195655
Models Mental	Mental Process	0.195594
Positron-Emission Tomography	Diagnostic Procedure	0.195583
RENAL ADYSPLASIA	Congenital Abnormality	0.195551
Helping Behavior	Social Behavior	0.195473
Cytomegalovirus Infections	Disease or Syndrome	0.195359
Esthetics discipline	Occupation or Discipline	0.195261
Good neonatal condition at birth	Finding	0.195123
Leber Congenital Amaurosis	Disease or Syndrome	0.195092
young child	Age Group	0.195068
Mood psychological function	Mental Process	0.195055
Consanguinity genetic finding	Finding	0.194889
Consciousness related finding	Finding	0.19482
Turner Syndrome	Disease or Syndrome	0.194798
Intelligibility	Mental Process	0.194792
Vitamin D Deficiency	Disease or Syndrome	0.194769
COVID-19	Disease or Syndrome	0.194632
N75 Latency	Diagnostic Procedure	0.194266
Infant Premature	Finding	0.194201
Motor symptoms	Sign or Symptom	0.19397
Perfusion procedure	Therapeutic or Preventive Procedure	0.193961
Advocacy	Social Behavior	0.193802
Chronic infectious disease	Disease or Syndrome	0.193795
Diffusion Magnetic Resonance Imaging	Diagnostic Procedure	0.193704
Fluorescence Imaging	Diagnostic Procedure	0.193592
Phenylketonurias	Disease or Syndrome	0.193511
Achievement	Behavior	0.193354
Biologist general	Professional or Occupational Group	0.193294
Egoism	Individual Behavior	0.193244
Pelizaeus-Merzbacher Disease	Disease or Syndrome	0.193214
Attentional Bias	Mental Process	0.193046
Klinefelter Syndrome	Disease or Syndrome	0.192976
Therapeutic immunosuppression	Therapeutic or Preventive Procedure	0.192915
Sexual intercourse - finding	Finding	0.192878
Aptitude	Mental Process	0.192805
Respiratory Distress Syndrome Adult	Disease or Syndrome	0.192758
Cell Therapy	Therapeutic or Preventive Procedure	0.192651
Migraine Disorders	Disease or Syndrome	0.192581
Spatial Memory	Mental Process	0.192502
Compassion	Social Behavior	0.192438
Ecology	Occupation or Discipline	0.192435
Movement Disorders	Disease or Syndrome	0.192351
Asthma	Disease or Syndrome	0.192342
Mediate	Social Behavior	0.192277
Primary immune deficiency disorder	Disease or Syndrome	0.192151
Juvenile rheumatoid arthritis	Disease or Syndrome	0.19212
Cerebellar Ataxia	Disease or Syndrome	0.191916
Wechsler Scales	Diagnostic Procedure	0.191803
Clarify	Activity	0.191682
Xenophobia	Mental or Behavioral Dysfunction	0.191611
Dystonia	Sign or Symptom	0.191548
Social Dominance	Social Behavior	0.191516
Diabetes Mellitus Insulin-Dependent	Disease or Syndrome	0.191287
Child health care	Health Care Activity	0.191282
Epilepsy Temporal Lobe	Disease or Syndrome	0.19127
Politics	Occupation or Discipline	0.191114
mental development	Mental Process	0.191087
Loss of skills	Finding	0.191075
Symmetrical	Finding	0.191048
22q13.3 Deletion Syndrome	Disease or Syndrome	0.190731
Gastrointestinal Diseases	Disease or Syndrome	0.190671
Fever	Sign or Symptom	0.190554
cisplatin/etoposide protocol	Therapeutic or Preventive Procedure	0.190347
Special Education	Educational Activity	0.190315
Hyperhomocysteinemia	Disease or Syndrome	0.190274
Obscure	Activity	0.189868
Generalization Response	Mental Process	0.189676
Denial Psychology	Mental Process	0.189662
Cancer Pain	Sign or Symptom	0.189332
HYDROLETHALUS SYNDROME 1	Disease or Syndrome	0.189178
Ritual compulsion	Mental or Behavioral Dysfunction	0.189136
Friendship	Social Behavior	0.188961
Identity Recognition	Social Behavior	0.188731
Pharmacotherapy	Therapeutic or Preventive Procedure	0.188662
Human behavior	Individual Behavior	0.188647
Explicit memory	Mental Process	0.188545
Diabetes Mellitus	Disease or Syndrome	0.188506
Dysautonomia	Disease or Syndrome	0.188486
Fragile X chromosome	Congenital Abnormality	0.188467
Food intolerance disorder	Disease or Syndrome	0.188445
American College of Cardiology/American Heart Association Lesion Complexity Score A	Finding	0.188341
X-Ray Computed Tomography	Diagnostic Procedure	0.188096
Vitamin A Deficiency	Disease or Syndrome	0.188025
Abnormal mental state	Mental or Behavioral Dysfunction	0.187985
Ketogenic Diet	Therapeutic or Preventive Procedure	0.187962
Rigid Behavior	Individual Behavior	0.187857
Readiness	Finding	0.187811
Memory difficulties	Finding	0.187735
16p13.11 microduplication syndrome	Disease or Syndrome	0.187655
Fitness	Daily or Recreational Activity	0.187648
Advanced Magnetic Resonance Imaging	Diagnostic Procedure	0.187611
Self Monitoring	Therapeutic or Preventive Procedure	0.187514
Level of interest	Mental Process	0.187484
Overcorrection psychologic	Therapeutic or Preventive Procedure	0.187352
Sex Chromosome Aberrations	Congenital Abnormality	0.18726
1q21.1 microduplication syndrome	Disease or Syndrome	0.187221
Expected Date of Confinement	Finding	0.187217
emotional development	Mental Process	0.187189
Chronic pain	Sign or Symptom	0.187111
Rejection Psychology	Social Behavior	0.186917
Recruitment	Activity	0.186891
Congenital Heart Defects	Congenital Abnormality	0.186808
Neurodevelopmental delay	Finding	0.186785
Praising	Social Behavior	0.186764
Neurodevelopmental regression	Finding	0.186657
Surgery Computer-Assisted	Therapeutic or Preventive Procedure	0.186656
Monogamous	Finding	0.18659
Hearing normal	Finding	0.186337
Pediatrician occupation	Professional or Occupational Group	0.186239
Clumsiness	Sign or Symptom	0.185989
Educator	Professional or Occupational Group	0.185987
Poor language	Finding	0.185796
Self-absorbed	Finding	0.185786
Laboratory Proficiency Testing	Occupational Activity	0.185664
metabolic disturbance	Disease or Syndrome	0.185471
Hypoplastic colon	Finding	0.185466
aphasic	Sign or Symptom	0.185372
Cerebellar Diseases	Disease or Syndrome	0.185312
Psychologist	Professional or Occupational Group	0.185305
passivity	Individual Behavior	0.185206
Clinical Management	Health Care Activity	0.185205
Association tests	Diagnostic Procedure	0.185185
chunking	Mental Process	0.185033
career	Occupational Activity	0.184914
Residue on Lateral Sulci	Finding	0.184831
Exposure to radiation	Injury or Poisoning	0.184767
Infusion procedures	Therapeutic or Preventive Procedure	0.184707
Pilot	Professional or Occupational Group	0.184654
Spinal Muscular Atrophy	Disease or Syndrome	0.184634
Bypass	Therapeutic or Preventive Procedure	0.184599
MicroArray and Gene Expression	Organization	0.184592
Hoarseness	Sign or Symptom	0.184504
Electroencephalogram abnormal	Finding	0.18446
Cerebral atrophy	Disease or Syndrome	0.184411
Dropping	Activity	0.184327
Response to pain finding	Finding	0.184258
social stress	Mental or Behavioral Dysfunction	0.184257
Leukodystrophy	Disease or Syndrome	0.184217
Cornelia De Lange Syndrome	Disease or Syndrome	0.184109
Bodily Pain	Sign or Symptom	0.183807
Guillain-Barre Syndrome	Disease or Syndrome	0.183756
cisplatin/ifosfamide/mesna/mitomycin protocol	Therapeutic or Preventive Procedure	0.183714
Encounter for Genetic screening NEC in ICD9CM	Finding	0.183513
Afterimage	Mental Process	0.183481
irrational	Finding	0.183424
Computer Sciences	Occupation or Discipline	0.183414
Language spoken	Finding	0.183305
Language Delay	Finding	0.183101
Spatial Visualization	Mental Process	0.183085
Irritable Mood	Finding	0.18308
Clinical Interpretation	Mental Process	0.18306
Peripheral Vascular Insufficiency	Disease or Syndrome	0.18301
Hyperbaric oxygenation therapy	Therapeutic or Preventive Procedure	0.182987
Treatment Protocols	Therapeutic or Preventive Procedure	0.182943
Pattern Recognition	Mental Process	0.182926
Prosopagnosia Developmental	Mental or Behavioral Dysfunction	0.182893
Renal carnitine transport defect	Disease or Syndrome	0.18287
Reparative closure	Therapeutic or Preventive Procedure	0.182848
Isodicentric Chromosome 15 Syndrome	Disease or Syndrome	0.182685
Intramedullary Nailing	Therapeutic or Preventive Procedure	0.182522
Consumption of goods	Activity	0.182495
Smith-Magenis syndrome	Disease or Syndrome	0.182429
Hospital specialist	Professional or Occupational Group	0.182426
Maternal Behavior	Social Behavior	0.182387
ANKYLOGLOSSIA WITH OR WITHOUT TOOTH ANOMALIES	Congenital Abnormality	0.182341
Curation	Activity	0.182333
Mozart ear	Congenital Abnormality	0.182267
Authority	Social Behavior	0.182264
Does climb	Finding	0.182172
Focal cortical dysplasia	Disease or Syndrome	0.182136
Behavioral and psychological symptoms of dementia	Sign or Symptom	0.182128
Genetic Epidemiology	Occupation or Discipline	0.18198
Body odor	Finding	0.181975
Lupus Erythematosus Systemic	Disease or Syndrome	0.181907
Social stigmata	Finding	0.181892
47 XYY syndrome	Disease or Syndrome	0.181836
Obsessive compulsive behavior	Mental or Behavioral Dysfunction	0.181724
Self-Management	Health Care Activity	0.181662
chlorambucil/dactinomycin/methotrexate protocol	Therapeutic or Preventive Procedure	0.181602
Hearing problem	Finding	0.181474
Bacterial Infections	Disease or Syndrome	0.181463
Speech Therapy	Therapeutic or Preventive Procedure	0.181341
insensitivity	Finding	0.181261
Smith-Lemli-Opitz Syndrome	Disease or Syndrome	0.181151
Contrast used	Diagnostic Procedure	0.181094
Systemic Scleroderma	Disease or Syndrome	0.181088
Birth Complication	Finding	0.181057
Hyperexplexia	Sign or Symptom	0.181003
Embarrassment	Mental Process	0.180958
Drug Resistant Epilepsy	Disease or Syndrome	0.180874
Inattention	Mental or Behavioral Dysfunction	0.180728
general education	Educational Activity	0.180525
oral incubation	Individual Behavior	0.180465
Social support	Social Behavior	0.180249
Clinical Researcher	Professional or Occupational Group	0.18019
Psychological Transfer	Mental Process	0.180181
genetic evaluation	Health Care Activity	0.180174
communicable disease diagnosis procedure	Diagnostic Procedure	0.180152
Crohn Disease	Disease or Syndrome	0.180026
Channelopathies	Disease or Syndrome	0.179963
Neuronal degeneration	Finding	0.179905
social life	Social Behavior	0.179868
Neurologists	Professional or Occupational Group	0.179756
Observation Result	Finding	0.179732
Verbal repetition	Finding	0.179694
Emotionality	Mental or Behavioral Dysfunction	0.179537
Visual Agnosia	Sign or Symptom	0.17948
Targeted Therapy	Therapeutic or Preventive Procedure	0.179428
Falls	Finding	0.179425
Major Histocompatibility Complex Tested Indicator	Finding	0.179422
Mental Retardation X-Linked	Disease or Syndrome	0.179403
chemosensory behavior	Individual Behavior	0.17939
Guilt	Mental Process	0.179356
Mining	Occupational Activity	0.179279
Educational Status	Finding	0.179208
Cortical tubers	Finding	0.179195
Meningitis	Disease or Syndrome	0.179182
Electrooculography	Diagnostic Procedure	0.179182
Nerve Expansion	Therapeutic or Preventive Procedure	0.179143
Behavior Animal	Behavior	0.179135
Jumping	Daily or Recreational Activity	0.179094
Medical Writing	Occupation or Discipline	0.179028
Population Health	Health Care Activity	0.178989
poet	Professional or Occupational Group	0.178837
Mating Preference Animal	Social Behavior	0.178824
Goldenhar Syndrome	Disease or Syndrome	0.178807
Government	Organization	0.178728
Macroorchidism	Finding	0.178667
Electroencephalography Phase Synchronization	Sign or Symptom	0.178628
personal experience	Individual Behavior	0.178486
Functional communication training	Therapeutic or Preventive Procedure	0.178482
Observation - diagnostic procedure	Diagnostic Procedure	0.178458
Mobius Syndrome	Disease or Syndrome	0.1784
Heterosexuality	Social Behavior	0.178321
Stanford Cancer Institute	Professional or Occupational Group	0.178309
locomotory behavior	Individual Behavior	0.178265
N1 category	Finding	0.178208
Stereotypic movements	Finding	0.178016
Educational workshop	Educational Activity	0.177972
Unconscious Personality Factor	Mental Process	0.177972
Gross motor impairment	Finding	0.177934
Natural History	Occupation or Discipline	0.177854
Global developmental delay	Mental or Behavioral Dysfunction	0.177815
Toxic Shock Syndrome	Disease or Syndrome	0.177756
Fuzzy head	Finding	0.177749
Inflammatory disorder	Disease or Syndrome	0.177748
Algorithm-Based Enrollment	Health Care Activity	0.177745
Reeler	Professional or Occupational Group	0.177592
Patient referral	Health Care Activity	0.177337
Developmental Coordination Disorder	Mental or Behavioral Dysfunction	0.176941
Normal behavior	Social Behavior	0.176834
Psychotherapy	Therapeutic or Preventive Procedure	0.176683
Poliomyelitis	Disease or Syndrome	0.17668
Mother-Child Relations	Social Behavior	0.176447
Purdue pegboard test	Diagnostic Procedure	0.176388
Schizophrenics	Mental or Behavioral Dysfunction	0.176334
Behavioral Sciences	Occupation or Discipline	0.176229
Conflict Psychology	Individual Behavior	0.176088
Adult onset	Finding	0.175988
Impulsive Behavior	Mental or Behavioral Dysfunction	0.175881
Atelosteogenesis type 1	Congenital Abnormality	0.175697
Grief reaction	Mental Process	0.175613
Bortezomib/Dexamethasone/Pegylated Liposomal Doxorubicin Regimen	Therapeutic or Preventive Procedure	0.175365
fieldwork	Professional or Occupational Group	0.175343
Does steer	Finding	0.175306
Home Care Services	Health Care Activity	0.175217
clinical syndromes	Disease or Syndrome	0.175176
Congenital anomaly of face	Congenital Abnormality	0.17515
Laughter	Social Behavior	0.175064
Information Sciences	Occupation or Discipline	0.175064
Academia organization	Organization	0.17506
Neuroradiologist	Professional or Occupational Group	0.175027
Self-care interventions	Daily or Recreational Activity	0.174978
Tyrosine Transaminase Deficiency Disease	Disease or Syndrome	0.174959
Delusions	Mental or Behavioral Dysfunction	0.174889
Spatial Navigation	Mental Process	0.174672
World Health Organization	Health Care Related Organization	0.174613
deviance	Social Behavior	0.174559
Fatigue	Sign or Symptom	0.174528
Neuropathy	Disease or Syndrome	0.174419
Tetanus	Disease or Syndrome	0.174353
VM Regimen	Therapeutic or Preventive Procedure	0.174324
Fecal Microbiota Transplantation	Therapeutic or Preventive Procedure	0.174208
Auditory memory	Finding	0.174147
treatments and procedures	Therapeutic or Preventive Procedure	0.174112
Stanford-Binet Test	Diagnostic Procedure	0.174072
Clinical act of insertion	Health Care Activity	0.174057
Hearing Loss Partial	Finding	0.174032
Viral meningitis	Disease or Syndrome	0.174021
Dual diagnosis psychiatry	Finding	0.173914
Stereotypic hand movements	Finding	0.173896
Autosomal Recessive Disorder	Disease or Syndrome	0.173825
Coffin-Siris syndrome	Disease or Syndrome	0.173739
Customize	Activity	0.173678
Academic skill disorder	Mental or Behavioral Dysfunction	0.17364
Celiac Disease	Disease or Syndrome	0.173448
Institutes	Organization	0.173445
prohibition	Social Behavior	0.173384
X-linked intellectual disability Pai type	Disease or Syndrome	0.173358
Evaluator - personnel	Professional or Occupational Group	0.173319
rehearsal	Mental Process	0.173255
Chronic disease	Disease or Syndrome	0.173235
Cortical Dysplasia	Congenital Abnormality	0.17323
Gluten-Free Diet	Health Care Activity	0.173072
Risk Assessment	Health Care Activity	0.172856
Tutors	Professional or Occupational Group	0.172758
Parenting behavior	Social Behavior	0.172751
Meetings	Activity	0.172708
Oral behaviors	Individual Behavior	0.172639
Drowning	Injury or Poisoning	0.17263
early adulthood	Age Group	0.172537
Neurological observations	Finding	0.172495
Motor disability	Finding	0.172199
Measure observations	Finding	0.172173
Pain Threshold	Finding	0.172084
Gait Drop Foot	Finding	0.172068
Senility	Finding	0.172057
Propionic acidemia	Disease or Syndrome	0.172057
Ethology	Occupation or Discipline	0.171996
Functional assessment	Diagnostic Procedure	0.171899
Milieu Therapy	Therapeutic or Preventive Procedure	0.171882
Manufacture	Occupational Activity	0.171862
Composer	Professional or Occupational Group	0.171676
Response communication	Mental Process	0.171586
Conditioning Classical	Mental Process	0.171563
Eating Disorders	Mental or Behavioral Dysfunction	0.171535
Killing	Social Behavior	0.171459
Epidemiologists	Professional or Occupational Group	0.171382
Aortic Aneurysm	Disease or Syndrome	0.171307
FRAXE Syndrome	Disease or Syndrome	0.171257
Cardiac Arrest	Disease or Syndrome	0.171208
maternal stress	Mental Process	0.171186
Charities - organization	Self-help or Relief Organization	0.171171
Gestational Diabetes	Disease or Syndrome	0.171165
Psychiatric symptom	Sign or Symptom	0.171093
Gardner Syndrome	Disease or Syndrome	0.171066
Sprains and Strains	Injury or Poisoning	0.17102
Neuropsychiatric abnormalities	Finding	0.171008
Abnormal digestive tract function	Finding	0.17097
Post-Traumatic Stress Disorder	Mental or Behavioral Dysfunction	0.170968
Neurobehavioral Manifestations	Sign or Symptom	0.170899
Reservation action	Activity	0.170832
Poor communication	Finding	0.170777
Destructive procedure surgical	Therapeutic or Preventive Procedure	0.170742
pride	Mental Process	0.170727
Addictive Behavior	Mental or Behavioral Dysfunction	0.170711
Lipreading	Activity	0.170635
Illness Behavior	Behavior	0.170586
Blogging	Activity	0.170582
Assessment of quality of life	Diagnostic Procedure	0.170573
IMMUNE IMBALANCE	Finding	0.170453
educational programs	Educational Activity	0.17044
Peer Review	Health Care Activity	0.170401
Naming function	Mental Process	0.170221
Adoption	Social Behavior	0.170168
Social Identification	Social Behavior	0.170116
Degenerative disorder	Disease or Syndrome	0.170047
Superinfection	Disease or Syndrome	0.170019
Workers	Professional or Occupational Group	0.169939
Depressive disorder	Mental or Behavioral Dysfunction	0.169812
Cohabiting	Social Behavior	0.169803
Toe-walking gait	Finding	0.169618
Sensorineural Hearing Loss disorder	Disease or Syndrome	0.169613
Infections specific to perinatal period	Disease or Syndrome	0.169503
Therapeutic Mobilization	Therapeutic or Preventive Procedure	0.169461
Agent Expert	Professional or Occupational Group	0.169381
Curiosity	Individual Behavior	0.169379
Made redundant finding	Finding	0.169367
analysts	Professional or Occupational Group	0.169349
Body Rocking	Individual Behavior	0.169299
Rheumatoid Arthritis	Disease or Syndrome	0.169269
Osteoporosis with pseudoglioma	Disease or Syndrome	0.169227
Has religious belief	Finding	0.169221
Habilitation	Therapeutic or Preventive Procedure	0.169023
Vaccine-Preventable Diseases	Disease or Syndrome	0.169019
P100 Latency	Diagnostic Procedure	0.168974
hand flapping physical finding	Finding	0.168864
Hemiplegia	Sign or Symptom	0.168844
Act of Documentation	Health Care Activity	0.168785
Teasing	Finding	0.168733
Loss of Data	Finding	0.168719
Obsessive-Compulsive Personality	Mental or Behavioral Dysfunction	0.168687
Proton Magnetic Resonance Spectroscopy	Diagnostic Procedure	0.168666
Unspecified Abortion	Finding	0.168666
Contrast Sensitivity	Mental Process	0.16866
Discomfort	Sign or Symptom	0.168597
Pityriasis Rubra Pilaris	Disease or Syndrome	0.168475
Circling behavior	Mental or Behavioral Dysfunction	0.168408
Marriage life event	Finding	0.168386
Social Facilitation	Social Behavior	0.16835
Rorschach Test	Diagnostic Procedure	0.16835
Neurofeedback	Therapeutic or Preventive Procedure	0.168349
Confusion	Mental or Behavioral Dysfunction	0.16832
Constipation	Sign or Symptom	0.168295
Under anesthesia	Finding	0.168282
Institute of Medicine U.S.	Health Care Related Organization	0.168026
Pharmacological Study	Diagnostic Procedure	0.168019
Food fads	Finding	0.167957
Partnership	Organization	0.167952
Love	Mental Process	0.167948
Developmental reading disorder	Mental or Behavioral Dysfunction	0.167857
Hirschsprung Disease	Disease or Syndrome	0.167802
Colitis	Disease or Syndrome	0.167753
Eating problem	Finding	0.167707
mind control	Mental Process	0.167672
Cortical Synchronization	Diagnostic Procedure	0.167668
MOHR-TRANEBJAERG SYNDROME	Disease or Syndrome	0.167584
Smith occupation	Professional or Occupational Group	0.167464
Muscular Dystrophy	Disease or Syndrome	0.167424
Immunization Programs	Health Care Activity	0.167416
Eye Movement Desensitization Reprocessing	Therapeutic or Preventive Procedure	0.167363
teaching strategies	Educational Activity	0.16731
popularity	Social Behavior	0.167298
Cyclophosphamide/Etoposide/Mitoxantrone	Therapeutic or Preventive Procedure	0.167294
Under immunized	Finding	0.167238
Social Problems	Finding	0.167215
pretesting	Health Care Activity	0.167196
Autistic-like features	Finding	0.167186
Scratch marks	Injury or Poisoning	0.167128
Pica Disease	Mental or Behavioral Dysfunction	0.167083
visual discrimination	Mental Process	0.16696
Occur action	Activity	0.166943
Sudden infant death syndrome	Disease or Syndrome	0.166917
Growth pattern	Finding	0.166894
succinic semialdehyde dehydrogenase deficiency	Disease or Syndrome	0.166881
Monosomy	Congenital Abnormality	0.166723
information seeking	Finding	0.166719
Other Service Providers	Professional or Occupational Group	0.166699
Cardiovascular Diseases	Disease or Syndrome	0.166657
psychosocial development	Mental Process	0.166656
prenatal exposure	Finding	0.166653
Pachygyria	Congenital Abnormality	0.16661
Sound discrimination	Mental Process	0.166597
Visual memory	Mental Process	0.166558
Resting State Functional Connectivity Magnetic Resonance Imaging	Diagnostic Procedure	0.166152
Muscular fasciculation	Sign or Symptom	0.166079
Idiosyncrasy	Finding	0.166026
Computer Assisted Diagnosis	Diagnostic Procedure	0.166022
Brain scan	Diagnostic Procedure	0.165975
Family Relationship	Social Behavior	0.165914
family activities	Social Behavior	0.165895
Sex Education	Educational Activity	0.165815
Artificial Intelligence	Occupation or Discipline	0.165651
Regret	Mental Process	0.165611
Individuation	Mental Process	0.165602
Muckle-Wells Syndrome	Disease or Syndrome	0.165475
Professional-Patient Relations	Social Behavior	0.165395
Brain Mapping	Diagnostic Procedure	0.165368
hypersensitivity desensitization	Therapeutic or Preventive Procedure	0.165358
Suppliers	Professional or Occupational Group	0.165354
grooming behavior	Individual Behavior	0.16529
Co-morbid conditions	Finding	0.165259
Unrelated finding	Finding	0.165237
Chief complaint finding	Finding	0.165091
Chorioamnionitis	Disease or Syndrome	0.16507
interspecies interaction between organisms	Social Behavior	0.164979
Systemic disease	Disease or Syndrome	0.164962
Cognitive delay	Finding	0.164815
Congenital contractural arachnodactyly	Congenital Abnormality	0.164795
Neonatal Screening	Therapeutic or Preventive Procedure	0.16471
Traumatic Brain Injury	Injury or Poisoning	0.164675
CHARGE Syndrome	Disease or Syndrome	0.164553
Antiandrogen therapy	Therapeutic or Preventive Procedure	0.164363
reframing	Therapeutic or Preventive Procedure	0.164275
Fetal Growth Retardation	Disease or Syndrome	0.164257
Neuronal heterotopia	Disease or Syndrome	0.164254
interpersonal relationship problems	Finding	0.164149
Services Community	Self-help or Relief Organization	0.164142
Conditioned stimulus	Mental Process	0.164046
HAC protocol	Therapeutic or Preventive Procedure	0.164041
Reader of medical images	Professional or Occupational Group	0.164018
Neoplasm Polygenic Risk Score	Finding	0.163986
parental control	Social Behavior	0.163941
multiple pathologies	Disease or Syndrome	0.163905
Wakefulness	Mental Process	0.163846
Tinnitus	Disease or Syndrome	0.163798
Utilities organization	Organization	0.163765
Developmental dysphasia	Mental or Behavioral Dysfunction	0.163755
Reporter occupation	Professional or Occupational Group	0.163755
Intelligence Tests	Diagnostic Procedure	0.163709
Birth Order	Finding	0.163533
Augmentative communication	Educational Activity	0.1635
Sitting position	Finding	0.163389
liaison	Social Behavior	0.163389
Response Inhibition	Mental Process	0.163371
Concept Formation	Mental Process	0.163359
late talker	Finding	0.163314
Disruptive Behavior	Finding	0.163303
Creatine deficiency X-linked	Disease or Syndrome	0.163288
Social Rejection	Finding	0.163206
Feeling upset	Mental Process	0.16309
Internet-Based Intervention	Health Care Activity	0.16292
emotional reaction	Finding	0.162898
Drug Design	Occupation or Discipline	0.162897
Sinus Arrhythmia	Finding	0.162793
Hippocampal abnormalities	Finding	0.162783
Social Integration	Social Behavior	0.162782
Coordinator	Professional or Occupational Group	0.16278
National Academy of Sciences U.S.	Organization	0.162778
Feline urological syndrome	Disease or Syndrome	0.162716
Attack behavior	Social Behavior	0.162604
Aniridia	Congenital Abnormality	0.162592
Alcoholics Anonymous	Self-help or Relief Organization	0.162573
Metabolic Bone Disorder	Disease or Syndrome	0.162462
Lafora Disease	Disease or Syndrome	0.162456
Host-Seeking Behavior	Individual Behavior	0.162339
Diarrhea	Sign or Symptom	0.162293
Dwarfism	Congenital Abnormality	0.162248
Tumor stage T2	Finding	0.162244
Instinct	Individual Behavior	0.16224
Globoid cell leukodystrophy	Disease or Syndrome	0.162204
Importance Rating Score 1 4-Point Importance Scale	Finding	0.162105
Dysautonomia Familial	Congenital Abnormality	0.162003
Molecular Targeted Therapy	Therapeutic or Preventive Procedure	0.161999
Anxiety Disorders	Mental or Behavioral Dysfunction	0.161947
Gender Dysphoria	Mental or Behavioral Dysfunction	0.16193
Apraxia Verbal	Mental or Behavioral Dysfunction	0.161926
Global delay	Finding	0.161926
Hypervitaminosis	Disease or Syndrome	0.16189
Ability to perform general manipulative activities	Finding	0.161869
research results	Finding	0.161855
Muscle Spasticity	Sign or Symptom	0.161744
cerebellar function	Disease or Syndrome	0.161719
cyclophosphamide/doxorubicin/vincristine protocol	Therapeutic or Preventive Procedure	0.161676
Transcranial magnetic stimulation	Therapeutic or Preventive Procedure	0.161667
Hepatitis	Disease or Syndrome	0.161652
Questioning	Mental Process	0.161586
Nurses	Professional or Occupational Group	0.161536
Dental Intrusion	Therapeutic or Preventive Procedure	0.161529
Hepatitis B	Disease or Syndrome	0.16147
Hydrocephalus	Disease or Syndrome	0.161365
Ataxia Spinocerebellar	Disease or Syndrome	0.161309
life skills	Individual Behavior	0.161284
asparaginase/prednisone/vincristine protocol	Therapeutic or Preventive Procedure	0.161195
Chelation Therapy	Therapeutic or Preventive Procedure	0.161162
Self Efficacy	Mental Process	0.161157
FRAGILE X TREMOR/ATAXIA SYNDROME	Disease or Syndrome	0.161109
ECHO protocol	Therapeutic or Preventive Procedure	0.161002
Nuclear magnetic resonance imaging brain	Diagnostic Procedure	0.160967
Pulmonary function finding	Finding	0.160907
criticism	Social Behavior	0.160894
Retinitis Pigmentosa	Disease or Syndrome	0.160861
screening tests	Health Care Activity	0.160821
Mental deficiency	Mental or Behavioral Dysfunction	0.160769
Caring	Individual Behavior	0.160738
Animal Assisted Therapy	Therapeutic or Preventive Procedure	0.160642
Brain stimulation	Therapeutic or Preventive Procedure	0.160609
Prion Diseases	Disease or Syndrome	0.160483
Spheroids	Finding	0.160466
curative treatment	Finding	0.160298
Mannerism	Sign or Symptom	0.160282
Holoprosencephaly	Congenital Abnormality	0.160279
intellectual development	Mental Process	0.160205
Vitality	Finding	0.160053
Coinfection	Disease or Syndrome	0.160048
General Anesthesia	Therapeutic or Preventive Procedure	0.159991
Dysphasia	Disease or Syndrome	0.159991
Congenital ocular coloboma disorder	Congenital Abnormality	0.159965
Congenital chromosomal disease	Congenital Abnormality	0.159896
Leadership	Social Behavior	0.159896
Structural brain abnormalities	Finding	0.159836
Screening procedure	Diagnostic Procedure	0.159694
Congenital deafness	Congenital Abnormality	0.159652
Miller Dieker syndrome	Disease or Syndrome	0.159606
Science of Chemistry	Occupation or Discipline	0.15947
Spinal Cord Injuries	Injury or Poisoning	0.159469
Leukodystrophy Metachromatic	Disease or Syndrome	0.159446
History of present illness	Finding	0.159433
Education of caregiver	Health Care Activity	0.15941
Glaucoma	Disease or Syndrome	0.159332
Neurologic Signs	Sign or Symptom	0.159298
Wolf-Hirschhorn Syndrome	Disease or Syndrome	0.15929
Peer Review Research	Occupational Activity	0.159252
acute psychosis	Mental or Behavioral Dysfunction	0.159109
Geography	Occupation or Discipline	0.159102
Interpreter	Professional or Occupational Group	0.159026
Image Study	Diagnostic Procedure	0.159026
Professional Organization or Group	Professional or Occupational Group	0.159024
American Cancer Society	Professional Society	0.15884
Agriculture	Occupation or Discipline	0.158729
Companionship type of caregiver-patient relationship	Finding	0.158573
Diagnostic assessment	Diagnostic Procedure	0.158552
Kindergarten Completion	Finding	0.158467
Hemimegalencephaly	Disease or Syndrome	0.15842
Clinical Governance	Health Care Activity	0.158415
Moral Development	Mental Process	0.15837
Life Style	Social Behavior	0.158278
travel	Daily or Recreational Activity	0.158228
Hereditary Coproporphyria	Disease or Syndrome	0.158189
Classical Lissencephaly	Disease or Syndrome	0.158158
Prune Belly Syndrome	Disease or Syndrome	0.158105
Victim of neglect finding	Finding	0.158034
Punctate inner choroidopathy	Disease or Syndrome	0.157959
Difficulty walking	Finding	0.157946
Unstable status	Finding	0.157913
Discrimination Learning	Mental Process	0.157738
Magnetic Resonance Imaging Cine	Diagnostic Procedure	0.157632
Limb apraxia	Disease or Syndrome	0.157631
Volition	Mental Process	0.157577
Social Distance	Social Behavior	0.157568
open-field behavior	Behavior	0.157557
assimilation	Mental Process	0.15739
Adenylosuccinate lyase deficiency disorder	Disease or Syndrome	0.157335
Balloon Dilatation	Therapeutic or Preventive Procedure	0.15731
Encounter due to exposure to noise	Finding	0.157309
Familial aplasia of the vermis	Disease or Syndrome	0.157294
Enrollment	Health Care Activity	0.157275
Screening Method	Diagnostic Procedure	0.157182
Couples persons	Family Group	0.157116
Legal Liability / Liability Insurance	Health Care Activity	0.157054
Mutism	Disease or Syndrome	0.156952
Neophobia	Mental Process	0.156879
Avoidance Behavior	Mental Process	0.156866
Immersion Investigative Technique	Diagnostic Procedure	0.15686
Diet High-Fat	Therapeutic or Preventive Procedure	0.156775
Liquid diet	Therapeutic or Preventive Procedure	0.156632
Pedagogy	Occupation or Discipline	0.156536
Trimming - action	Therapeutic or Preventive Procedure	0.15652
Rabbi	Professional or Occupational Group	0.156498
Speech impairment	Finding	0.156461
Wounds and Injuries	Injury or Poisoning	0.156447
Educational therapy	Therapeutic or Preventive Procedure	0.156416
Evoked potential study	Diagnostic Procedure	0.15622
Neurocutaneous Syndromes	Disease or Syndrome	0.156101
Congenital cytomegalovirus infection	Disease or Syndrome	0.156098
Mass of body structure	Finding	0.155991
Interceptive Treatment	Therapeutic or Preventive Procedure	0.155659
Centers for Medicare and Medicaid Services	Health Care Related Organization	0.155621
Fighting	Social Behavior	0.155553
Social skills training	Educational Activity	0.155434
X-linked infantile spasms	Disease or Syndrome	0.155246
Schizophrenic Psychology	Occupational Activity	0.155197
disappointment	Mental Process	0.155132
Tumor stage T1	Finding	0.155065
maternal care	Health Care Activity	0.154956
Staff Member	Professional or Occupational Group	0.154951
psychotic behavior	Mental or Behavioral Dysfunction	0.15493
Hyperacusis	Sign or Symptom	0.154914
Assisted Living	Health Care Activity	0.15486
Sensory extinction	Disease or Syndrome	0.154839
Interictal epileptiform activity	Finding	0.154776
No expressive speech	Finding	0.154769
Cerebellar Hypoplasia	Congenital Abnormality	0.154764
Redness	Finding	0.154759
Personnel Selection	Occupational Activity	0.154644
cheating	Individual Behavior	0.154586
Loneliness	Finding	0.154544
TAC Regimen	Therapeutic or Preventive Procedure	0.154528
Intravenous infusion procedures	Therapeutic or Preventive Procedure	0.154487
Visual Impairment	Finding	0.154313
Kearns-Sayre syndrome	Disease or Syndrome	0.154287
Visual changes	Finding	0.154218
Fantasy	Mental Process	0.154207
Optimistic	Finding	0.154123
Insertion of pack procedure	Therapeutic or Preventive Procedure	0.154053
Biopsy	Diagnostic Procedure	0.154051
Hallucinations	Mental or Behavioral Dysfunction	0.153991
Central visual impairment	Disease or Syndrome	0.153982
Historical Trauma	Mental or Behavioral Dysfunction	0.153959
envy	Mental Process	0.153939
Virtual Technology Intervention	Health Care Activity	0.153811
Transcranial Direct Current Stimulation	Therapeutic or Preventive Procedure	0.153747
executives	Professional or Occupational Group	0.153687
Daughter	Family Group	0.153672
conformity	Social Behavior	0.153544
Hyperopia	Disease or Syndrome	0.153468
Tauopathies	Disease or Syndrome	0.153467
Gait Analysis	Diagnostic Procedure	0.153436
Self Concept	Mental Process	0.153434
Outcome Assessment Health Care	Occupational Activity	0.153416
Decompensation	Finding	0.153351
Social network analysis	Health Care Activity	0.153328
Child Rearing	Social Behavior	0.153321
systemic administration	Therapeutic or Preventive Procedure	0.153306
Jacobsen Distal 11q Deletion Syndrome	Disease or Syndrome	0.153306
Voluntary Workers	Professional or Occupational Group	0.153175
Mydriasis	Sign or Symptom	0.153171
Treatment/Psychosocial Effects	Finding	0.153149
emotional dependency	Individual Behavior	0.153092
Thrombocytopenia	Disease or Syndrome	0.153023
Encounter for speech-language therapy	Therapeutic or Preventive Procedure	0.153014
Medical Surveillance	Health Care Activity	0.152952
Whole Blood or Product Procurement	Therapeutic or Preventive Procedure	0.152886
Autosomal Dominant Disorder	Disease or Syndrome	0.152834
Satiation	Mental Process	0.152725
Catatonia	Mental or Behavioral Dysfunction	0.152724
rhythmic behavior	Individual Behavior	0.152632
Drug Company	Health Care Related Organization	0.15262
parental behavior	Individual Behavior	0.152611
small size	Finding	0.15259
Irritable Bowel Syndrome	Disease or Syndrome	0.152485
Discord	Social Behavior	0.152453
Professor	Professional or Occupational Group	0.152393
Health Services	Health Care Activity	0.152237
vestibular stimulation	Mental Process	0.15218
Chromosome 15q trisomy	Disease or Syndrome	0.152167
Health Risk Assessment	Health Care Activity	0.152133
North American origin finding	Finding	0.152052
Undiagnosed	Finding	0.151939
Deficiency of glycerol kinase	Disease or Syndrome	0.151931
Diffusion Kurtosis Imaging	Diagnostic Procedure	0.151855
Approach Behavior	Individual Behavior	0.151646
nonverbal learning	Mental Process	0.151552
Psychological function	Mental Process	0.151537
Dental Assistants	Professional or Occupational Group	0.15139
Aicardis syndrome	Disease or Syndrome	0.151369
emotional outburst	Mental or Behavioral Dysfunction	0.151313
Iterations	Finding	0.15131
Hyperreactivity	Finding	0.151309
National Institute of Mental Health U.S.	Health Care Related Organization	0.151285
Pentalogy of Cantrell	Disease or Syndrome	0.151104
Rater	Professional or Occupational Group	0.151083
Tricuspid Valve Insufficiency	Disease or Syndrome	0.150961
Gross motor development delay	Disease or Syndrome	0.150942
Temper tantrum	Mental or Behavioral Dysfunction	0.15094
Older brother	Family Group	0.150935
Lactose Intolerance	Disease or Syndrome	0.150796
reinforcement and learning	Mental Process	0.150769
Assisting procedure	Health Care Activity	0.150751
Outpatients	Patient or Disabled Group	0.150735
CONSTRICTING BANDS CONGENITAL	Congenital Abnormality	0.150645
Breast-Conserving Surgery	Therapeutic or Preventive Procedure	0.150616
Sensory disability	Finding	0.150479
Ruminant polioencephalomalacia	Disease or Syndrome	0.150411
Morphologic Complete Remission with Incomplete Blood Count Recovery	Finding	0.150376
diversification	Occupational Activity	0.150345
Dyskinetic syndrome	Disease or Syndrome	0.150279
Neurodisability	Finding	0.150134
Childrens Cancer Group	Health Care Related Organization	0.150034
United States National Institutes of Health	Health Care Related Organization	0.149929
Building caretaker	Professional or Occupational Group	0.149825
Tremor	Sign or Symptom	0.149741
Potocki-Lupski syndrome	Disease or Syndrome	0.149731
Gastrointestinal dysfunction	Disease or Syndrome	0.149661
Precipitate in Medical Device	Finding	0.149621
Self-advocates	Finding	0.149537
Strabismus	Disease or Syndrome	0.149394
Paroxysmal atrial tachycardia	Finding	0.14939
Staring	Disease or Syndrome	0.149359
Blood spots	Disease or Syndrome	0.149308
Supervisor occupation	Professional or Occupational Group	0.14927
Overcorrection Medical Device Problem	Finding	0.14924
Chemical Exposure	Finding	0.149023
Loading Technique	Activity	0.148996
Standard of Care	Health Care Activity	0.148983
Placebos	Therapeutic or Preventive Procedure	0.148978
Social Networking	Social Behavior	0.148956
Tension	Mental or Behavioral Dysfunction	0.148873
Zellweger Syndrome	Disease or Syndrome	0.148841
Psychophysiologic Disorders	Mental or Behavioral Dysfunction	0.148836
Schizencephaly	Congenital Abnormality	0.148741
Epidermolysis Bullosa Acquisita	Disease or Syndrome	0.148729
Postsecondary Teachers	Professional or Occupational Group	0.148718
Typing Classification	Health Care Activity	0.148627
Normal limits	Finding	0.14855
Nephritis	Disease or Syndrome	0.148454
Robot-Assisted Surgery	Therapeutic or Preventive Procedure	0.14825
Mental deterioration	Mental or Behavioral Dysfunction	0.14824
treatment program	Health Care Activity	0.148209
Rubinstein-Taybi Syndrome	Disease or Syndrome	0.148158
psychological development	Mental Process	0.148123
Neurodegeneration Due To Cerebral Folate Transport Deficiency	Disease or Syndrome	0.148076
Cyclin-dependent kinase-like 5 deficiency	Disease or Syndrome	0.14807
inpatient	Patient or Disabled Group	0.148002
Constriction procedure	Therapeutic or Preventive Procedure	0.147975
Family Planning	Health Care Activity	0.147749
Heart Diseases	Disease or Syndrome	0.147736
activity level	Finding	0.147736
Mild cognitive disorder	Mental or Behavioral Dysfunction	0.147724
Immunotoxicity	Injury or Poisoning	0.147609
Catch - Finding of sensory dimension of pain	Sign or Symptom	0.147597
Maladaptive behavior associated with physical illness	Mental or Behavioral Dysfunction	0.147579
Behavioral difficulties	Finding	0.14736
professional training	Educational Activity	0.147277
Dating Social	Social Behavior	0.147259
Muscular Dystrophy Duchenne	Disease or Syndrome	0.147137
restricted diet	Finding	0.147118
Meningomyelocele	Congenital Abnormality	0.147087
Escape mental process	Mental Process	0.146905
Speech/language therapist	Professional or Occupational Group	0.146862
Ulcerative Colitis	Disease or Syndrome	0.146853
Induction of labor procedure	Therapeutic or Preventive Procedure	0.146825
Patient Physiological Condition	Finding	0.146802
early pregnancy	Disease or Syndrome	0.14671
Hypomyelination	Finding	0.146577
Lissencephaly X-Linked 2	Disease or Syndrome	0.146575
Central hypotonia	Finding	0.14642
DiGeorge Syndrome	Disease or Syndrome	0.146408
Cryptotia	Congenital Abnormality	0.146405
Hospitalization	Health Care Activity	0.146258
Affective Disorders Psychotic	Mental or Behavioral Dysfunction	0.146142
Asterixis	Sign or Symptom	0.146123
Virgin	Finding	0.146106
Equine-Assisted Therapy	Therapeutic or Preventive Procedure	0.146068
Pulse irregular	Finding	0.146019
Enzyme Deficiency	Disease or Syndrome	0.145964
Informatics discipline	Occupation or Discipline	0.145898
Job Syndrome	Disease or Syndrome	0.145888
Pleasant	Mental Process	0.145873
Horseback riding	Daily or Recreational Activity	0.145815
Frontotemporal dementia	Disease or Syndrome	0.145675
Administration Oral	Therapeutic or Preventive Procedure	0.145603
Destructive behavior	Individual Behavior	0.145452
Tic disorder	Mental or Behavioral Dysfunction	0.145358
Depressive Symptoms	Sign or Symptom	0.145239
Semantic memory	Mental Process	0.145188
Case management procedure	Health Care Activity	0.145133
Running physical activity	Daily or Recreational Activity	0.14493
KLEEFSTRA SYNDROME 1	Disease or Syndrome	0.144865
Administrators	Professional or Occupational Group	0.144694
Nociceptive Pain	Sign or Symptom	0.144677
International Prognostic Index Risk Group	Finding	0.1445
Psychotic illness	Finding	0.144495
medical diagnosis	Diagnostic Procedure	0.144367
Employment Termination	Finding	0.144334
Pearsons marrow-pancreas syndrome	Disease or Syndrome	0.144288
Neurostimulation/modulation	Therapeutic or Preventive Procedure	0.144248
Hypothyroidism	Disease or Syndrome	0.144243
developmentally delayed	Disease or Syndrome	0.144224
Interdisciplinary Research	Occupation or Discipline	0.144188
Memory defects	Finding	0.144138
regulation of behavior	Individual Behavior	0.144107
Respiratory Tract Infections	Disease or Syndrome	0.144087
Glaucoma Primary Open Angle	Disease or Syndrome	0.144083
Landau-Kleffner Syndrome	Mental or Behavioral Dysfunction	0.144057
Thickened	Finding	0.143994
Quadriplegia	Disease or Syndrome	0.143985
Borderline Personality Disorder	Mental or Behavioral Dysfunction	0.143941
dynamic spatial reconstructor DSR scanner	Diagnostic Procedure	0.143935
body awareness	Mental Process	0.143867
Anti-Vaccination Movement	Social Behavior	0.143846
Exanthema	Sign or Symptom	0.143817
social cooperation	Social Behavior	0.143793
Feeding Activity	Activity	0.143767
Phobia Social	Mental or Behavioral Dysfunction	0.143743
Poor Quality Image	Finding	0.143577
Encephalitis St. Louis	Disease or Syndrome	0.143524
Cognitive changes	Mental or Behavioral Dysfunction	0.143496
commitment	Mental Process	0.143476
POPLITEAL PTERYGIUM SYNDROME LETHAL TYPE	Disease or Syndrome	0.14344
Risk Reduction Behavior	Individual Behavior	0.143396
Editor	Occupation or Discipline	0.143373
Dysfunctional coping using self defense mechanisms	Mental Process	0.143373
Epilepsy Generalized	Disease or Syndrome	0.143335
Prescribed	Health Care Activity	0.143171
Range of joint movement increased	Finding	0.143058
Hyperexcitability Behavior	Finding	0.142995
Diphtheria	Disease or Syndrome	0.142939
Premenstrual syndrome	Disease or Syndrome	0.142869
Nephronophthisis	Disease or Syndrome	0.142835
Myoclonic Epilepsy	Disease or Syndrome	0.142773
nonassociative learning	Mental Process	0.142764
Medical care	Health Care Activity	0.142537
Live Birth	Finding	0.142503
Functional Gastrointestinal Disorders	Disease or Syndrome	0.142502
Smoking	Individual Behavior	0.142483
Malabsorption Syndrome	Disease or Syndrome	0.14238
Dignity	Mental Process	0.142315
Prodromal States	Sign or Symptom	0.142258
Blood Coagulation Disorders Inherited	Disease or Syndrome	0.14222
Self-expression	Individual Behavior	0.142207
Social Discrimination	Social Behavior	0.142195
Drug Tolerance	Finding	0.14209
Formative Feedback	Occupational Activity	0.14209
Facial paralysis	Disease or Syndrome	0.142088
chlorambucil/etoposide/lomustine	Therapeutic or Preventive Procedure	0.142066
Euthanasia	Health Care Activity	0.142048
Molecular Imaging	Diagnostic Procedure	0.142046
behavioral test battery	Diagnostic Procedure	0.142015
Diet Carbohydrate-Restricted	Therapeutic or Preventive Procedure	0.141991
Pharmacotherapy Continuation	Therapeutic or Preventive Procedure	0.141962
Hippocampal sclerosis	Disease or Syndrome	0.141906
Parenthood	Social Behavior	0.141862
Semiquantitative Method	Occupational Activity	0.141839
Unmet	Activity	0.141827
Low Birth Weights	Finding	0.14178
Chronic active hepatitis	Disease or Syndrome	0.141714
Nervous system problem	Finding	0.141623
Larsen syndrome	Disease or Syndrome	0.141597
Behavior showing increased motor activity	Finding	0.14159
Experiential Learning	Educational Activity	0.141557
antagonism	Social Behavior	0.141542
Condition-Specific Capitation Payment Method	Health Care Activity	0.141382
Mount used	Finding	0.141341
excitement emotion	Mental Process	0.141228
MRI Scans	Diagnostic Procedure	0.141187
Extrapyramidal Disorders	Disease or Syndrome	0.141109
Lethal	Finding	0.141109
apprehension	Finding	0.141038
Examiner Medical	Professional or Occupational Group	0.141034
Language Therapy	Therapeutic or Preventive Procedure	0.141033
Withdrawn	Finding	0.140967
Genetics service	Health Care Activity	0.140879
attention span	Mental Process	0.140874
[truncated: 2,465 more rows]
