# Supplementary material for: Deciphering the Diversity of Mental Models in Neurodevelopmental Disorders: Knowledge Graph Representation of Public Data Using Natural Language Processing
Source: J Med Internet Res. 2022 Aug 5;24(8):e39888. doi: 10.2196/39888 (PMC9391978; doi:10.2196/39888)
Supplement: Multimedia Appendix 11 [file jmir_v24i8e39888_app11.zip]

Archive with 1 entries (1 files):
- PubMed_dataset.csv
